# Supplementary material for: (2,4-Di-tert-butyl-6-{(E)-[(E)-2-(2-methoxy­benzyl­ideneamino)cyclo­hexyl]imino­meth­yl}phenolato)dimethyl­aluminum(III)
Source: Acta Crystallogr Sect E Struct Rep Online. 2008 Dec 17;65(Pt 1):m95. doi: 10.1107/S1600536808041858 (PMC2967927; doi:10.1107/S1600536808041858)
Supplement: Supplementary file 2 [file e-65-00m95-Isup2.hkl]

# 
# h,k,l, Fc-squared, Fo-squared, sigma(Fo-squared) and status flag 
# 
data_I
_shelx_title ' wjc6m in P2(1)/n' 
_shelx_refln_list_code          4 
_shelx_F_calc_maximum      354.78 
_exptl_crystal_F_000      1096.00 
_reflns_d_resolution_high  0.8098 
 
loop_ 
 _symmetry_equiv_pos_as_xyz 
 'x, y, z' 
 '-x+1/2, y+1/2, -z+1/2' 
 '-x, -y, -z' 
 'x-1/2, -y-1/2, z-1/2' 
 
_cell_length_a    15.5841 
_cell_length_b    10.4430 
_cell_length_c    20.4534 
_cell_angle_alpha  90.000 
_cell_angle_beta  111.810 
_cell_angle_gamma  90.000 
 
_shelx_F_squared_multiplier     1.000 
 
loop_ 
 _refln_index_h 
 _refln_index_k 
 _refln_index_l 
 _refln_F_squared_calc 
 _refln_F_squared_meas 
 _refln_F_squared_sigma 
 _refln_observed_status 
   2   0   0       33.97       58.81      2.56 o 
   4   0   0    31220.19    29935.01    122.30 o 
   6   0   0     7194.35     7140.23     60.51 o 
   8   0   0      325.07      349.46      5.79 o 
  10   0   0     2471.93     2305.82     14.95 o 
  12   0   0        3.06        1.68      2.68 o 
  14   0   0       59.62       55.94      5.13 o 
  16   0   0        4.37        4.72      6.27 o 
   1   1   0        2.68        1.80      1.11 o 
   2   1   0     8008.10     7446.67     39.89 o 
   3   1   0     5788.83     5707.45     22.98 o 
   4   1   0      158.80      166.71      2.79 o 
   5   1   0     1374.40     1448.29     11.25 o 
   6   1   0     1226.19     1159.13      7.42 o 
   7   1   0     3367.73     3414.29     11.86 o 
   8   1   0      741.46      657.62      7.24 o 
   9   1   0       23.08       28.34      1.94 o 
  10   1   0      422.31      412.68      4.88 o 
  11   1   0       14.57       10.28      1.96 o 
  12   1   0       47.51       48.89      2.96 o 
  13   1   0       62.38       69.10      4.03 o 
  14   1   0        5.86        8.30      3.29 o 
  15   1   0        3.66        4.47      3.33 o 
  16   1   0        3.69        5.30      4.53 o 
  17   1   0        0.78       -1.90      4.66 o 
   0   2   0      207.79      263.62      5.34 o 
   1   2   0    14792.23    14571.29     67.46 o 
   2   2   0      750.80      797.94     32.74 o 
   3   2   0       90.39       98.75      2.51 o 
   4   2   0      160.70      222.37      8.75 o 
   5   2   0      106.49      101.66      3.71 o 
   6   2   0      570.09      578.72      8.63 o 
   7   2   0       34.99       37.46      1.94 o 
   8   2   0      771.77      833.32      6.55 o 
   9   2   0        4.77        8.50      1.99 o 
  10   2   0      466.99      423.52      5.54 o 
  11   2   0       17.99       32.57      4.26 o 
  12   2   0       32.23       33.98      3.67 o 
  13   2   0        0.01        0.04      2.59 o 
  14   2   0      209.30      223.13      6.06 o 
  15   2   0       15.69       16.51      3.91 o 
  16   2   0        6.80        8.11      3.72 o 
  17   2   0       14.40       15.97      5.98 o 
   1   3   0     4202.33     4470.80     18.71 o 
   2   3   0       58.63       48.88      2.69 o 
   4   3   0     1843.42     1784.67     15.87 o 
   5   3   0       54.16       61.77      3.80 o 
   6   3   0      128.31       92.59      2.99 o 
   7   3   0      410.80      312.29      4.28 o 
   8   3   0        0.03       -0.65      1.68 o 
   9   3   0        0.41       -0.04      1.89 o 
  10   3   0       77.66       82.01      4.66 o 
  11   3   0       11.23       18.09      2.96 o 
  12   3   0        1.45        2.75      2.74 o 
  13   3   0        6.49        9.26      2.92 o 
  14   3   0      119.81      127.27      5.41 o 
  15   3   0        0.09       -0.21      2.96 o 
  16   3   0       16.39       12.52      5.14 o 
  17   3   0        7.78        7.67      5.07 o 
   0   4   0      110.99      139.33      6.50 o 
   1   4   0       15.89       12.15      1.86 o 
   2   4   0      176.41      165.05      3.80 o 
   3   4   0      876.64      816.66     10.33 o 
   4   4   0     1012.79     1100.51     14.26 o 
   5   4   0     1425.84     1378.91     15.45 o 
   6   4   0     1842.59     1817.36     10.10 o 
   7   4   0        2.48        4.48      1.77 o 
   8   4   0        0.62        1.62      1.94 o 
   9   4   0      287.75      288.15      7.52 o 
  10   4   0        4.61        6.14      3.13 o 
  11   4   0      325.51      359.98     13.11 o 
  12   4   0        3.22        3.00      3.10 o 
  13   4   0       31.74       41.34      4.22 o 
  14   4   0        8.42       11.38      4.43 o 
  15   4   0        1.85       -1.78      4.10 o 
  16   4   0       33.98       25.81      7.46 o 
   1   5   0     1538.13     1612.78     16.94 o 
   2   5   0     1711.76     1752.35     22.77 o 
   3   5   0      444.23      399.48      5.65 o 
   4   5   0      221.08      202.14      4.24 o 
   5   5   0      486.32      489.85      6.05 o 
   6   5   0      338.48      344.24      6.34 o 
   7   5   0      922.81      943.39     17.50 o 
   8   5   0      191.43      156.19      5.84 o 
   9   5   0        1.78        0.92      3.03 o 
  10   5   0        1.35        1.39      2.97 o 
  11   5   0      194.67      184.03      6.56 o 
  12   5   0        0.01       -1.92      3.90 o 
  13   5   0       49.44       61.14      5.81 o 
  14   5   0       10.37       10.77      4.69 o 
  15   5   0       17.32       17.63      5.01 o 
  16   5   0       26.49       24.58      5.35 o 
   0   6   0       70.53       61.99      5.66 o 
   1   6   0        4.07        5.09      2.20 o 
   2   6   0       66.18       67.75      4.18 o 
   3   6   0       45.51       51.00      3.10 o 
   4   6   0        2.17        1.98      2.01 o 
   5   6   0       17.31       15.47      2.43 o 
   6   6   0      246.76      236.37      6.58 o 
   7   6   0        2.04       -0.77      2.97 o 
   8   6   0      171.64      163.24      6.51 o 
   9   6   0      164.08      134.75      6.22 o 
  10   6   0        2.95        1.48      3.91 o 
  11   6   0       51.92       46.64      5.32 o 
  12   6   0       16.79       11.99      4.63 o 
  13   6   0        6.09        1.40      4.25 o 
  14   6   0        0.00       -2.83      5.51 o 
  15   6   0       36.72       24.36      5.76 o 
   1   7   0      217.26      199.28      5.68 o 
   2   7   0        9.35        9.20      2.85 o 
   3   7   0      738.81      661.87      7.50 o 
   4   7   0      290.88      299.88      5.78 o 
   5   7   0       36.42       35.61      3.72 o 
   6   7   0        3.94        7.39      3.39 o 
   7   7   0      536.73      517.50     19.29 o 
   8   7   0       31.34       29.21      5.11 o 
   9   7   0      194.99      176.20      8.60 o 
  10   7   0      114.03      111.94     11.32 o 
  11   7   0       34.37       35.44      9.23 o 
  12   7   0      120.30      127.12      8.40 o 
  13   7   0       57.39       44.96      5.76 o 
  14   7   0       55.77       59.18      6.69 o 
   0   8   0      453.99      421.17      9.58 o 
   1   8   0       10.42       14.70      4.32 o 
   2   8   0       57.62       56.77      4.92 o 
   3   8   0       87.47       82.32      4.48 o 
   4   8   0      126.44      109.04      6.20 o 
   5   8   0        8.77        5.73      3.47 o 
   6   8   0      529.18      524.18     14.81 o 
   7   8   0      300.23      281.94      9.96 o 
   8   8   0       70.09       56.17      6.82 o 
   9   8   0        1.05        0.07      4.90 o 
  10   8   0       18.66       19.97      5.34 o 
  11   8   0      146.89      148.48     12.75 o 
  12   8   0        1.66        5.13      4.61 o 
  13   8   0       61.31       51.09      9.51 o 
  14   8   0        6.44        7.41      6.89 o 
   1   9   0        5.61        3.98      2.81 o 
   2   9   0      374.41      394.63      7.09 o 
   3   9   0       41.07       39.04      4.33 o 
   4   9   0       19.71       17.73      4.69 o 
   5   9   0        4.98        2.01      4.46 o 
   6   9   0       65.15       66.08      6.37 o 
   7   9   0        4.98        2.94      4.77 o 
   8   9   0        2.79        0.08      4.58 o 
   9   9   0        4.23       -1.66      4.62 o 
  10   9   0       19.29       16.22      5.25 o 
  11   9   0        0.43        3.52      7.23 o 
  12   9   0        2.65        2.75      5.81 o 
   0  10   0      841.08      899.06     12.01 o 
   1  10   0        0.02       -2.34      2.84 o 
   2  10   0      312.80      322.65     10.25 o 
   3  10   0        6.23       12.06      4.71 o 
   4  10   0      296.83      296.89     10.14 o 
   5  10   0       51.83       56.61      8.18 o 
   6  10   0      150.07      147.47      8.39 o 
   7  10   0        1.71        2.76      4.72 o 
   8  10   0       15.70       10.27      4.75 o 
   9  10   0       25.44       22.34      5.75 o 
  10  10   0       51.39       51.46     14.41 o 
  11  10   0        3.36        1.25      5.11 o 
   1  11   0       24.02       28.84      5.23 o 
   2  11   0       62.81       87.17      8.85 o 
   3  11   0       54.75       52.90      6.31 o 
   4  11   0       25.55       22.28      5.57 o 
   5  11   0        2.55        2.82      4.73 o 
   6  11   0       36.85       38.48      6.11 o 
   7  11   0       62.95       60.53      6.81 o 
   8  11   0       74.10       75.31      7.35 o 
   9  11   0       21.67       17.17      5.92 o 
   1  12   0      348.01      336.78     15.75 o 
   2  12   0        1.83        3.99      6.79 o 
   3  12   0        9.76       12.92      7.23 o 
   4  12   0        3.20        2.13      5.19 o 
   5  12   0      136.30      149.97      9.32 o 
   6  12   0       10.90       13.63      5.68 o 
 -17   0   1       80.18       70.35      9.70 o 
 -15   0   1        0.00       -5.88      5.88 o 
 -13   0   1      677.31      736.16     11.95 o 
 -11   0   1      376.69      381.99      7.07 o 
  -9   0   1     2082.14     2045.65     13.32 o 
  -7   0   1    18111.00    18606.31     63.65 o 
  -5   0   1       36.11       40.86      2.62 o 
  -3   0   1   125869.52    98133.72    590.63 o 
   1   0   1     1318.15     1384.80     14.12 o 
   3   0   1     5050.14     4782.66     47.84 o 
   5   0   1      196.15      197.63      3.90 o 
   7   0   1     5140.97     5191.63     35.92 o 
   9   0   1       92.20      112.04      4.54 o 
  11   0   1       13.86       11.36      2.71 o 
  13   0   1       75.85       80.00      6.23 o 
  15   0   1        0.03       -5.27      5.71 o 
  17   0   1        5.24       12.21      7.63 o 
 -18   1   1       17.31       17.21      5.63 o 
 -17   1   1        1.78        4.97      4.83 o 
 -16   1   1        2.80        6.06      4.61 o 
 -15   1   1       10.90       20.85      4.07 o 
 -14   1   1        3.84        0.55      2.62 o 
 -13   1   1        4.91        4.11      2.30 o 
 -12   1   1       72.19       75.38      3.03 o 
 -11   1   1       59.01       57.58      2.69 o 
 -10   1   1      267.32      279.82      4.38 o 
  -9   1   1      850.99      856.67      7.12 o 
  -8   1   1     1888.55     1921.17     10.37 o 
  -7   1   1       10.95       14.92      1.74 o 
  -6   1   1     4689.21     4955.62     15.28 o 
  -5   1   1     1121.56     1115.16      9.81 o 
  -4   1   1    14902.83    14883.88     40.24 o 
  -2   1   1     1714.34     1560.49      9.66 o 
  -1   1   1      656.08      564.38      4.54 o 
   1   1   1     5517.04     5394.12     37.95 o 
   2   1   1     1001.55     1054.68     11.07 o 
   3   1   1     2999.48     2940.00     13.96 o 
   4   1   1    11408.91    11604.55     37.69 o 
   5   1   1     1944.26     1936.69      8.49 o 
   6   1   1     1382.69     1334.43      7.18 o 
   7   1   1     1887.09     1870.58      8.26 o 
   8   1   1      910.37      947.22      6.75 o 
   9   1   1        0.04       -0.05      1.51 o 
  10   1   1       96.86       90.07      3.42 o 
  11   1   1      123.65      109.00      4.02 o 
  12   1   1       45.83       48.37      2.91 o 
  13   1   1        1.66       -1.91      3.12 o 
  14   1   1        0.82        0.49      3.18 o 
  15   1   1       23.54       28.05      5.39 o 
  16   1   1       15.91       12.91      4.91 o 
  17   1   1        1.09        6.88      8.69 o 
 -17   2   1       12.81       25.12      5.53 o 
 -16   2   1        2.91        3.57      3.40 o 
 -15   2   1        5.65       10.01      5.02 o 
 -14   2   1        0.09       -2.45      2.61 o 
 -13   2   1        8.04        4.95      2.64 o 
 -12   2   1       18.04       12.16      2.47 o 
 -11   2   1      132.52      125.24      4.37 o 
 -10   2   1       15.11       12.32      2.20 o 
  -9   2   1       15.74       13.20      2.03 o 
  -8   2   1       44.71       47.09      2.30 o 
  -7   2   1       30.47       62.74      3.01 o 
  -6   2   1     1390.43     1433.43     11.63 o 
  -5   2   1     2854.78     2948.68     11.20 o 
  -4   2   1      225.29      210.93      4.62 o 
  -3   2   1     1140.71     1271.81     12.61 o 
  -2   2   1    17052.76    16266.19     57.92 o 
  -1   2   1      188.59      178.09      2.69 o 
   0   2   1     1013.70     1182.88     11.31 o 
   2   2   1      222.47      190.97      4.44 o 
   3   2   1     2805.00     2652.64     13.32 o 
   4   2   1     2481.78     2514.53     15.44 o 
   5   2   1     1936.75     1903.84      8.63 o 
   6   2   1        0.49        0.68      1.33 o 
   7   2   1     3223.82     3203.46     15.95 o 
   8   2   1       62.70       71.21      3.26 o 
   9   2   1      297.70      254.42      4.59 o 
  10   2   1        3.73        3.74      2.05 o 
  11   2   1      239.61      220.21      5.57 o 
  12   2   1      127.77      141.57      5.18 o 
  13   2   1       62.16       71.58      4.20 o 
  14   2   1       19.48       13.08      3.64 o 
  15   2   1       14.61       13.13      3.73 o 
  16   2   1        4.30        9.04      4.81 o 
  17   2   1        9.56       15.01      5.30 o 
 -17   3   1        0.17       -0.98      6.64 o 
 -16   3   1        3.38        2.36      5.04 o 
 -15   3   1       15.20       13.97      3.30 o 
 -14   3   1       60.56       68.04      6.49 o 
 -13   3   1       22.09       19.26      3.10 o 
 -12   3   1       19.68       24.83      3.15 o 
 -11   3   1       47.44       49.55      3.51 o 
 -10   3   1       12.50        6.20      2.17 o 
  -9   3   1      164.19      163.09      4.28 o 
  -8   3   1      126.55      122.90      3.64 o 
  -7   3   1     1459.28     1460.86      8.99 o 
  -6   3   1      233.69      302.36      5.70 o 
  -5   3   1      223.82      298.59      4.03 o 
  -4   3   1     3769.61     3866.50     52.78 o 
  -3   3   1      313.63      255.70      4.56 o 
  -2   3   1     1595.62     1516.57      9.20 o 
  -1   3   1     4119.06     4297.47     37.86 o 
   0   3   1     2292.38     2468.05     23.00 o 
   1   3   1     1477.23     1373.81      8.36 o 
   3   3   1      805.59      835.32     22.65 o 
   4   3   1      475.00      542.16      4.80 o 
   5   3   1     1043.05     1063.03     14.29 o 
   6   3   1      362.91      351.29      4.99 o 
   7   3   1        8.85        9.89      1.64 o 
   8   3   1        0.89       -0.20      1.71 o 
   9   3   1      536.94      516.34      5.86 o 
  10   3   1       45.50       53.87      3.57 o 
  11   3   1      552.00      540.51      9.16 o 
  12   3   1        0.18       -2.25      2.55 o 
  13   3   1       49.89       58.30      3.99 o 
  14   3   1       97.00      100.33      5.20 o 
  15   3   1       23.81       34.04      4.37 o 
  16   3   1        2.79        1.34      3.64 o 
  17   3   1       43.42       43.16      9.18 o 
 -17   4   1        1.08       -2.29      6.40 o 
 -16   4   1       51.47       58.77      6.13 o 
 -15   4   1       21.49       27.58      5.48 o 
 -14   4   1       69.66       78.78      6.41 o 
 -13   4   1      197.28      223.72      7.03 o 
 -12   4   1        8.22       13.12      3.40 o 
 -11   4   1       14.34       13.12      3.23 o 
 -10   4   1      494.20      483.30      9.26 o 
  -9   4   1      530.17      497.07      6.91 o 
  -8   4   1      185.83      182.15      8.25 o 
  -7   4   1      116.05       85.24      5.16 o 
  -6   4   1        6.74       15.12      2.39 o 
  -5   4   1       29.73       37.86      2.07 o 
  -4   4   1       67.97       52.41      2.63 o 
  -3   4   1       20.68       17.90      1.58 o 
  -2   4   1     1164.94     1319.71     10.13 o 
  -1   4   1      501.90      453.19      5.89 o 
   0   4   1        5.62        7.28      1.76 o 
   1   4   1       15.55       17.83      1.92 o 
   2   4   1        8.24        5.91      1.58 o 
   3   4   1     1467.29     1427.75     20.02 o 
   4   4   1     1061.13     1150.23     26.26 o 
   5   4   1      350.77      351.95      4.26 o 
   6   4   1      630.99      691.88      5.90 o 
   7   4   1      774.08      742.33      7.81 o 
   8   4   1       56.52       55.35      3.32 o 
   9   4   1       14.08        7.54      2.61 o 
  10   4   1       18.54       21.23      3.07 o 
  11   4   1       93.26       98.68      5.34 o 
  12   4   1        0.00       -0.80      2.70 o 
  13   4   1       11.72       12.59      3.18 o 
  14   4   1       42.02       42.39      3.92 o 
  15   4   1        4.88        3.27      3.69 o 
  16   4   1       10.86       -2.04      6.50 o 
 -16   5   1        1.32        4.19      4.72 o 
 -15   5   1       74.35       78.41      6.67 o 
 -14   5   1        0.95       -3.96      4.20 o 
 -13   5   1       13.20       15.53      4.89 o 
 -12   5   1        1.73        1.61      3.93 o 
 -11   5   1      136.19      138.08      7.92 o 
 -10   5   1      251.81      284.37      7.23 o 
  -9   5   1        6.23        6.69      3.07 o 
  -8   5   1        0.15       -1.71      2.79 o 
  -7   5   1      248.29      226.37      5.49 o 
  -6   5   1      249.94      255.46      4.64 o 
  -5   5   1      409.68      361.21      7.53 o 
  -4   5   1      417.76      370.38      4.97 o 
  -3   5   1      630.04      681.54      8.61 o 
  -2   5   1     1296.57     1328.63      8.88 o 
  -1   5   1      503.14      472.70     17.75 o 
   0   5   1      711.46      757.90     19.66 o 
   1   5   1      644.47      665.09      7.00 o 
   2   5   1        7.72       11.92      2.13 o 
   3   5   1       88.80       88.90      3.72 o 
   4   5   1     2740.17     3113.04     44.46 o 
   5   5   1      210.39      168.38      7.82 o 
   6   5   1       56.90       75.36      3.18 o 
   7   5   1       34.04       28.57      3.40 o 
   8   5   1      262.35      253.59      6.93 o 
   9   5   1       40.00       36.62      3.82 o 
  10   5   1       20.10       32.55      6.47 o 
  11   5   1       74.94       65.00      5.89 o 
  12   5   1       36.18       34.87      3.94 o 
  13   5   1        2.63        2.11      5.20 o 
  14   5   1       31.02       25.45      5.02 o 
  15   5   1       14.12       22.31      5.20 o 
  16   5   1        2.15       -4.06      6.84 o 
 -16   6   1       15.08        6.10      4.96 o 
 -15   6   1        3.75        1.03      4.81 o 
 -14   6   1       21.55       23.16      5.33 o 
 -13   6   1       31.20       29.67      5.29 o 
 -12   6   1      128.60       84.64     18.94 o 
 -11   6   1        4.99        0.78      4.13 o 
 -10   6   1        5.89        5.56      4.14 o 
  -9   6   1      379.53      355.61     14.44 o 
  -8   6   1      168.16      174.81     11.46 o 
  -7   6   1       17.88        6.51      3.06 o 
  -6   6   1        0.16        1.34      2.04 o 
  -5   6   1       31.71       23.16      2.46 o 
  -4   6   1      131.24      134.15      4.32 o 
  -3   6   1      278.55      270.65      4.59 o 
  -2   6   1      434.80      387.32      8.05 o 
  -1   6   1        4.82       15.29      2.45 o 
   0   6   1       33.49       39.47      3.20 o 
   1   6   1        0.00        2.28      2.15 o 
   2   6   1      316.12      290.90      5.61 o 
   3   6   1      148.53      162.28      5.04 o 
   4   6   1        0.78       -0.30      2.10 o 
   5   6   1      667.56      631.65      8.94 o 
   6   6   1       14.33       22.66      3.98 o 
   7   6   1        3.27        3.57      3.08 o 
   8   6   1      153.10      170.60      6.74 o 
   9   6   1       13.84       14.35      3.47 o 
  10   6   1       31.73       25.78      3.74 o 
  11   6   1        0.14       -0.65      3.98 o 
  12   6   1        3.56       -4.18      4.18 o 
  13   6   1       36.08       39.09      5.57 o 
  14   6   1       25.59       17.27      6.23 o 
  15   6   1        3.93       -4.41      4.56 o 
 -15   7   1       29.08       21.04      9.30 o 
 -14   7   1       40.30       44.77      8.93 o 
 -13   7   1       45.83       46.34      5.99 o 
 -12   7   1      114.76      122.65      8.13 o 
 -11   7   1       98.07       94.39      9.31 o 
 -10   7   1      270.30      271.20     12.71 o 
  -9   7   1       15.31       22.42      4.94 o 
  -8   7   1       87.10       75.47     14.53 o 
  -7   7   1      383.81      382.32     15.93 o 
  -6   7   1      782.88      743.02     20.71 o 
  -5   7   1      453.30      454.51      8.94 o 
  -4   7   1       13.72       11.52      2.47 o 
  -3   7   1       15.81       10.27      2.58 o 
  -2   7   1      753.97      754.60     11.28 o 
  -1   7   1       18.95       21.41      3.06 o 
   0   7   1     1125.08     1094.07     16.89 o 
   1   7   1      267.67      285.02      6.46 o 
   2   7   1       31.97       46.77      3.62 o 
   3   7   1       36.13       36.51      3.32 o 
   4   7   1      759.98      717.33     24.37 o 
   5   7   1      458.63      452.68      8.52 o 
   6   7   1      485.22      472.20      8.66 o 
   7   7   1      172.13      163.39      6.98 o 
   8   7   1      167.35      172.68      6.86 o 
   9   7   1      224.38      234.01      9.40 o 
  10   7   1      171.78      187.51      8.82 o 
  11   7   1      199.47      215.12      9.18 o 
  12   7   1        3.87        0.65      4.25 o 
  13   7   1        3.12        4.51      4.73 o 
  14   7   1        6.41        4.74      4.97 o 
 -14   8   1       31.54       22.68      5.73 o 
 -13   8   1       19.70       20.21      5.60 o 
 -12   8   1        9.21        7.66      5.04 o 
 -11   8   1       52.78       39.47      5.63 o 
 -10   8   1      136.63      127.26      8.33 o 
  -9   8   1      123.66      119.33     12.45 o 
  -8   8   1        3.05        2.73      4.09 o 
  -7   8   1       37.10       40.95      5.35 o 
  -6   8   1       69.47       65.22      5.94 o 
  -5   8   1       39.33       34.47      5.07 o 
  -4   8   1      288.75      283.51      6.06 o 
  -3   8   1      188.31      189.21      5.51 o 
  -2   8   1        4.88        2.62      2.68 o 
  -1   8   1      183.94      174.05      4.77 o 
   0   8   1        2.15        0.71      2.58 o 
   1   8   1       19.65       22.54      3.55 o 
   2   8   1        0.03       -1.67      2.93 o 
   3   8   1       13.69       13.15      4.85 o 
   4   8   1      731.49      736.10     14.90 o 
   5   8   1        1.50       -1.12      2.94 o 
   6   8   1      105.65      108.97      6.39 o 
   7   8   1        6.30        6.08      4.40 o 
   8   8   1      363.63      357.20     12.89 o 
   9   8   1        6.80        4.93      4.91 o 
  10   8   1       63.62       50.64      5.92 o 
  11   8   1        5.47       -0.04      5.17 o 
  12   8   1       63.30       76.52     11.97 o 
  13   8   1        2.08        4.74      4.82 o 
 -13   9   1       34.71       32.98      6.09 o 
 -12   9   1        2.49        3.63      4.84 o 
 -11   9   1        9.59       15.07      5.20 o 
 -10   9   1        3.78        5.80      4.81 o 
  -9   9   1       21.74       21.61      5.27 o 
  -8   9   1        0.26       -1.33      4.26 o 
  -7   9   1       85.04       84.49      7.07 o 
  -6   9   1        4.00        3.86      4.37 o 
  -5   9   1       50.14       42.64      7.51 o 
  -4   9   1       46.47       47.97      5.67 o 
  -3   9   1       23.57       29.32      5.07 o 
  -2   9   1       20.98       17.64      3.04 o 
  -1   9   1        0.91        1.55      2.48 o 
   0   9   1        0.05       -0.01      2.44 o 
   1   9   1       20.05       22.09      3.22 o 
   2   9   1      327.51      334.15     15.76 o 
   3   9   1        0.06       -2.62      3.23 o 
   4   9   1       44.54       43.74      4.41 o 
   5   9   1       21.53       24.28      4.97 o 
   6   9   1      193.31      193.30     13.94 o 
   7   9   1        0.28       -4.10      4.10 o 
   8   9   1        0.33       -4.10      4.20 o 
   9   9   1       15.01       10.24      4.90 o 
  10   9   1        0.07        1.37      5.11 o 
  11   9   1        0.00        0.37      5.09 o 
  12   9   1        2.33        1.09      5.52 o 
 -11  10   1        5.86        2.90      4.89 o 
 -10  10   1        3.95        1.27      4.91 o 
  -9  10   1       38.83       35.31      6.08 o 
  -8  10   1       10.86        6.12      4.75 o 
  -7  10   1      153.12      147.12      8.57 o 
  -6  10   1        0.93       -3.07      4.47 o 
  -5  10   1        2.84       -3.92      4.44 o 
  -4  10   1        4.02        2.48      4.37 o 
  -3  10   1      375.49      373.38     17.50 o 
  -2  10   1       72.00       72.52      5.10 o 
  -1  10   1      517.87      543.79     14.35 o 
   0  10   1       65.44       71.00      4.19 o 
   1  10   1       18.13       12.23      3.28 o 
   2  10   1      148.05      151.75      6.93 o 
   3  10   1       92.57       94.80      7.22 o 
   4  10   1       99.57      105.86      8.82 o 
   5  10   1        4.27        0.76      5.24 o 
   6  10   1        2.70        4.78      5.05 o 
   7  10   1       30.41       23.92      5.73 o 
   8  10   1       30.37       33.68      5.94 o 
   9  10   1        7.04        3.94      4.75 o 
  10  10   1        1.94        3.84      7.00 o 
  -9  11   1       48.87       43.94      6.55 o 
  -8  11   1        1.55       -3.44      4.62 o 
  -7  11   1        1.33        4.84      5.08 o 
  -6  11   1       10.24       12.88      5.28 o 
  -5  11   1       83.41       74.62      6.90 o 
  -4  11   1       37.15       32.25      5.47 o 
  -3  11   1       30.87       30.54      4.62 o 
  -2  11   1       32.21       32.02      5.66 o 
  -1  11   1       45.26       46.05      5.92 o 
   0  11   1      263.38      272.21      9.96 o 
   1  11   1      151.68      151.01     13.56 o 
   2  11   1       15.95       11.52      4.90 o 
   3  11   1        1.31        7.71      4.90 o 
   4  11   1       45.86       47.95      6.45 o 
   5  11   1       25.70       19.15      5.73 o 
   6  11   1      112.90      117.38     12.18 o 
   7  11   1       19.45       21.28      6.05 o 
   8  11   1        1.97        3.45      5.12 o 
   9  11   1        0.00       -3.20      5.49 o 
  -6  12   1       21.89       19.71      6.02 o 
  -5  12   1        0.02        0.64      4.92 o 
  -4  12   1      106.77      129.42     18.50 o 
  -3  12   1       13.41       21.55      6.06 o 
  -2  12   1      207.68      186.67     13.12 o 
  -1  12   1        0.05       -4.95      6.30 o 
   0  12   1       30.34       22.10      7.68 o 
   1  12   1        0.45        3.96      6.87 o 
   2  12   1       71.77       86.55     10.70 o 
   3  12   1       21.28       21.06      7.92 o 
   4  12   1       23.56       22.30      5.63 o 
   5  12   1        2.96        3.74      5.05 o 
   6  12   1        8.78       15.22      5.84 o 
 -18   0   2        6.10        8.44      7.53 o 
 -16   0   2       35.85       41.17      8.05 o 
 -14   0   2       92.03       89.98      6.75 o 
 -12   0   2       25.20       27.82      3.43 o 
 -10   0   2     3256.09     3085.52     27.33 o 
  -8   0   2     2030.38     2209.47     24.63 o 
  -6   0   2    10992.58    10772.01     39.00 o 
  -4   0   2      123.81      122.23      4.00 o 
  -2   0   2    10836.13    10410.61     69.39 o 
   0   0   2        9.62       18.80      1.60 o 
   2   0   2    24909.30    24360.50    159.68 o 
   4   0   2     1270.47     1115.85      9.41 o 
   6   0   2      838.08      765.16      9.75 o 
   8   0   2      549.99      470.21      6.44 o 
  10   0   2      794.93      735.98      8.42 o 
  12   0   2        0.49       -0.03      3.19 o 
  14   0   2       24.65       42.05      7.58 o 
  16   0   2       42.05       50.64      9.01 o 
 -18   1   2        5.84       -4.43      6.67 o 
 -17   1   2       38.66       36.78      5.83 o 
 -16   1   2        0.21       -3.33      3.33 o 
 -15   1   2        0.51        0.98      3.37 o 
 -14   1   2       65.86       54.76      3.26 o 
 -13   1   2      261.41      259.19      5.35 o 
 -12   1   2       19.41       21.31      2.32 o 
 -11   1   2      356.99      341.36      4.91 o 
 -10   1   2      754.36      709.81      6.12 o 
  -9   1   2     1626.34     1740.32     10.52 o 
  -8   1   2      203.68      239.67      3.73 o 
  -7   1   2     2543.99     2621.77      9.96 o 
  -6   1   2     1415.65     1478.62      6.76 o 
  -5   1   2     1240.40     1375.15      8.47 o 
  -4   1   2     2325.25     2392.61     14.18 o 
  -3   1   2    22254.23    20989.28     79.99 o 
  -2   1   2    12945.37    12076.69    196.76 o 
   0   1   2      385.77      345.69      4.18 o 
   1   1   2     2377.61     2349.76     18.90 o 
   2   1   2     2502.23     2424.99     33.47 o 
   3   1   2     2253.73     2131.41     10.84 o 
   4   1   2     1241.86     1177.55      7.92 o 
   5   1   2     2738.07     2581.28     10.28 o 
   6   1   2       35.54       43.81      2.19 o 
   7   1   2       94.42      124.25      2.82 o 
   8   1   2      329.49      317.17      3.95 o 
   9   1   2      137.16      114.15      3.25 o 
  10   1   2       12.56       16.25      2.23 o 
  11   1   2       53.98       57.97      2.93 o 
  12   1   2      104.27      106.92      5.71 o 
  13   1   2        1.26       -0.95      2.94 o 
  14   1   2        5.96        0.99      3.18 o 
  15   1   2        6.98        5.95      4.59 o 
  16   1   2        0.35        2.60      4.55 o 
  17   1   2        0.02        1.12      5.03 o 
 -18   2   2        1.79       -6.67      6.67 o 
 -17   2   2        9.69       10.80      5.16 o 
 -16   2   2       28.89       22.52      4.11 o 
 -15   2   2        2.32       -0.76      2.75 o 
 -14   2   2        0.21        1.25      2.67 o 
 -13   2   2        6.89        6.54      2.73 o 
 -12   2   2        0.88        0.71      2.23 o 
 -11   2   2        0.19        2.89      2.20 o 
 -10   2   2       23.61       31.01      2.71 o 
  -9   2   2       57.07       76.12      3.45 o 
  -8   2   2     1198.43     1342.73      8.81 o 
  -7   2   2      161.19      136.37      3.43 o 
  -6   2   2      684.66      669.10     10.83 o 
  -5   2   2      411.19      433.48     15.63 o 
  -4   2   2       64.07       86.43      3.54 o 
  -3   2   2      200.06      223.78      4.58 o 
  -2   2   2       28.78       30.69      1.94 o 
  -1   2   2     9407.04     9220.37     79.42 o 
   0   2   2     3868.39     4156.50     53.26 o 
   1   2   2     9734.23     9341.03     37.89 o 
   2   2   2      497.97      509.47      5.39 o 
   3   2   2       96.16       94.91      4.87 o 
   4   2   2      501.19      454.61      7.15 o 
   5   2   2       37.63       31.18      2.19 o 
   6   2   2       24.33       12.52      1.51 o 
   7   2   2       79.30       73.63      3.08 o 
   8   2   2      144.81      156.52      3.82 o 
   9   2   2      108.03      102.45      3.76 o 
  10   2   2       47.63       44.99      3.21 o 
  11   2   2      134.71      117.13      4.94 o 
  12   2   2       70.16       69.37      3.89 o 
  13   2   2       17.45       16.30      3.66 o 
  14   2   2        0.02       -2.29      3.25 o 
  15   2   2       21.79       26.54      4.13 o 
  16   2   2        2.59       -0.07      7.99 o 
  17   2   2        3.17        8.33      5.28 o 
 -17   3   2        3.03       -3.15      6.67 o 
 -16   3   2       12.35       13.16      4.85 o 
 -15   3   2        1.77       -4.61      5.41 o 
 -14   3   2       27.14       28.44      3.77 o 
 -13   3   2       66.04       53.65      4.12 o 
 -12   3   2      164.93      174.14      6.43 o 
 -11   3   2       50.21       52.37      3.30 o 
 -10   3   2       18.56       15.05      2.52 o 
  -9   3   2      316.27      308.10      5.33 o 
  -8   3   2       48.93       45.78      2.50 o 
  -7   3   2       20.66       21.44      1.97 o 
  -6   3   2      872.61      817.30      6.56 o 
  -5   3   2       21.50       28.67      2.34 o 
  -4   3   2      101.01      135.72      3.96 o 
  -3   3   2      163.01      137.75      3.97 o 
  -2   3   2       20.71       18.33      1.92 o 
  -1   3   2     5268.28     5279.13     21.49 o 
   0   3   2     5185.82     5651.59     19.75 o 
   1   3   2      835.58      790.68     10.72 o 
   2   3   2      436.25      465.06      9.66 o 
   3   3   2      108.60      131.57      4.16 o 
   4   3   2       49.97       46.52      3.42 o 
   5   3   2      249.85      243.69      4.79 o 
   6   3   2      103.68      116.57      2.98 o 
   7   3   2        1.97        2.36      1.53 o 
   8   3   2      623.71      625.20      7.98 o 
   9   3   2        1.34        2.23      2.66 o 
  10   3   2       92.66       76.02      4.15 o 
  11   3   2      171.86      187.36      6.31 o 
  12   3   2       28.17       34.22      3.74 o 
  13   3   2       18.59       28.82      3.43 o 
  14   3   2      121.82      129.73      7.11 o 
  15   3   2        0.95        0.93      3.55 o 
  16   3   2       12.73        6.33      3.89 o 
 -17   4   2        7.47        3.24      4.91 o 
 -16   4   2       26.13       33.04      5.65 o 
 -15   4   2       51.60       52.19      7.85 o 
 -14   4   2        0.03       -3.88      3.88 o 
 -13   4   2      129.19      133.40      9.95 o 
 -12   4   2       30.87       36.43      4.96 o 
 -11   4   2      329.54      297.24      7.30 o 
 -10   4   2      474.43      482.49      9.81 o 
  -9   4   2      289.57      291.24      5.44 o 
  -8   4   2      297.05      288.39      4.95 o 
  -7   4   2      352.49      409.13     11.07 o 
  -6   4   2     1207.04     1095.16     36.63 o 
  -5   4   2      539.87      567.91     14.15 o 
  -4   4   2      671.51      626.56      7.23 o 
  -3   4   2      937.36     1000.44      6.67 o 
  -2   4   2      387.74      409.51      6.44 o 
  -1   4   2       14.56        6.21      1.78 o 
   0   4   2     2807.07     2740.29     24.72 o 
   1   4   2        0.17       -0.01      1.50 o 
   2   4   2        0.63        5.39      1.59 o 
   3   4   2      203.85      229.54      4.06 o 
   4   4   2     1530.18     1676.84     14.78 o 
   5   4   2      624.41      625.11      8.14 o 
   6   4   2       87.53      118.16      4.49 o 
   7   4   2       92.74       80.79      4.43 o 
   8   4   2        3.49        3.05      2.53 o 
   9   4   2       17.78       11.65      2.83 o 
  10   4   2       46.47       44.29      3.52 o 
  11   4   2      291.92      309.56      6.72 o 
  12   4   2      119.83      115.71      5.55 o 
  13   4   2       24.76       32.34      3.66 o 
  14   4   2       33.15       31.02      3.66 o 
  15   4   2       23.95       25.07      4.33 o 
  16   4   2       15.43       20.75      7.43 o 
 -16   5   2        2.79        0.68      8.11 o 
 -15   5   2        4.48        3.03      4.46 o 
 -14   5   2        9.32       11.49      4.52 o 
 -13   5   2      151.25      171.71      8.80 o 
 -12   5   2       12.65       15.04      4.80 o 
 -11   5   2       26.29       12.20      4.51 o 
 -10   5   2        0.70        0.17      4.29 o 
  -9   5   2       43.91       51.89      3.84 o 
  -8   5   2      589.15      559.77      6.68 o 
  -7   5   2       61.85       65.03      3.43 o 
  -6   5   2        2.41        9.08      1.94 o 
  -5   5   2      262.91      276.21      5.49 o 
  -4   5   2     1581.62     1599.68     23.03 o 
  -3   5   2      584.01      623.80      6.00 o 
  -2   5   2        1.69       -0.88      1.61 o 
  -1   5   2      255.89      257.26      5.13 o 
   0   5   2      143.75      142.47      3.79 o 
   1   5   2     1728.74     2043.48     14.15 o 
   2   5   2       87.98       87.61      3.77 o 
   3   5   2      447.07      389.21      5.37 o 
   4   5   2       10.20       14.55      1.91 o 
   5   5   2       29.70       43.86      5.68 o 
   6   5   2      164.67      139.34      5.88 o 
   7   5   2      195.50      202.45      6.56 o 
   8   5   2      334.89      325.09      7.56 o 
   9   5   2        0.16        0.68      3.11 o 
  10   5   2       43.16       46.91      4.16 o 
  11   5   2      181.06      192.23      9.87 o 
  12   5   2       14.17       12.52      3.46 o 
  13   5   2       21.44       15.22      3.77 o 
  14   5   2       21.74       14.18      4.90 o 
  15   5   2        5.18       -2.53      4.48 o 
 -16   6   2       15.08       19.65      5.42 o 
 -15   6   2        8.76       13.28      4.92 o 
 -14   6   2       18.34       18.67      5.07 o 
 -13   6   2       32.14       34.71      7.39 o 
 -12   6   2       98.78       87.76      7.21 o 
 -11   6   2      198.15      202.00      8.96 o 
 -10   6   2       17.69       21.70      4.80 o 
  -9   6   2      211.31      228.33      8.83 o 
  -8   6   2      509.28      561.40     16.39 o 
  -7   6   2      252.02      247.52      5.18 o 
  -6   6   2       66.22       56.25      3.19 o 
  -5   6   2       68.75       60.17      3.15 o 
  -4   6   2      815.11      856.43      9.98 o 
  -3   6   2     1127.92     1167.96     16.82 o 
  -2   6   2        0.20       -1.52      1.88 o 
  -1   6   2       35.61       29.48      4.41 o 
   0   6   2      241.37      284.40      4.99 o 
   1   6   2        0.80        5.43      2.27 o 
   2   6   2      980.55     1069.63     34.37 o 
   3   6   2      378.21      413.65      6.33 o 
   4   6   2       65.45       48.77      7.06 o 
   5   6   2        0.48        0.83      3.49 o 
   6   6   2      945.66      880.55     10.71 o 
   7   6   2       24.90       23.23      3.72 o 
   8   6   2        0.01       -0.68      3.29 o 
   9   6   2        8.72        9.07      3.47 o 
  10   6   2       44.15       40.92      4.23 o 
  11   6   2       24.26       26.88      4.14 o 
  12   6   2        5.39        4.79      4.09 o 
  13   6   2        7.92        3.03      4.44 o 
  14   6   2        0.12       -1.75      4.24 o 
  15   6   2        0.19       -4.10      4.43 o 
 -15   7   2       13.20        9.57      5.41 o 
 -14   7   2      105.89      102.46      7.95 o 
 -13   7   2      127.59      129.05      8.69 o 
 -12   7   2       27.59       18.95      4.89 o 
 -11   7   2       32.08       44.15     13.28 o 
 -10   7   2       15.22       12.60      4.55 o 
  -9   7   2      634.53      649.57     28.42 o 
  -8   7   2        2.21       -0.13      4.60 o 
  -7   7   2      134.75      156.99      8.40 o 
  -6   7   2      291.16      289.83      9.37 o 
  -5   7   2      158.80      170.84      5.08 o 
  -4   7   2        4.08        1.17      2.35 o 
  -3   7   2     1197.25     1103.59     14.01 o 
  -2   7   2      527.31      508.86      8.58 o 
  -1   7   2      392.95      379.27      7.77 o 
   0   7   2       64.50       69.42      3.89 o 
   1   7   2        0.17       -1.16      2.28 o 
   2   7   2      345.42      361.85      6.69 o 
   3   7   2      320.61      340.05      6.64 o 
   4   7   2      591.44      564.31     11.19 o 
   5   7   2      171.69      177.45      6.97 o 
   6   7   2      146.98      146.44      6.60 o 
   7   7   2       17.02       23.24      3.85 o 
   8   7   2      458.84      433.22     13.52 o 
   9   7   2       18.98       11.25      3.61 o 
  10   7   2        0.00       -1.82      4.00 o 
  11   7   2        0.41       -5.27      6.66 o 
  12   7   2       38.60       32.69      5.59 o 
  13   7   2        3.73        3.99      4.76 o 
  14   7   2        0.15        3.64      4.56 o 
 -14   8   2        4.86        1.95      5.01 o 
 -13   8   2        2.05       -1.12      4.86 o 
 -12   8   2       61.34       65.60      6.46 o 
 -11   8   2        0.41       -2.10      4.29 o 
 -10   8   2       53.91       41.40     10.30 o 
  -9   8   2       41.97       49.82      6.98 o 
  -8   8   2        6.12        5.30      4.76 o 
  -7   8   2       35.40       33.06      8.92 o 
  -6   8   2        7.31       11.53      4.95 o 
  -5   8   2       36.39       34.64      5.17 o 
  -4   8   2       34.50       24.02      3.52 o 
  -3   8   2       11.64       11.02      2.87 o 
  -2   8   2       78.22       84.71      4.51 o 
  -1   8   2       45.43       47.57      3.08 o 
   0   8   2      138.85      111.89      5.03 o 
   1   8   2     1424.77     1417.85     23.52 o 
   2   8   2        3.15        0.22      3.14 o 
   3   8   2       98.75      113.45      7.59 o 
   4   8   2      378.98      385.86     31.98 o 
   5   8   2      663.32      708.21     23.02 o 
   6   8   2        9.62       12.77      3.19 o 
   7   8   2      105.92       88.00      9.80 o 
   8   8   2       55.81       49.58      6.04 o 
   9   8   2       53.27       53.30      8.58 o 
  10   8   2        0.33        0.97      4.52 o 
  11   8   2      102.14      111.11      8.37 o 
  12   8   2       46.37       47.61      7.01 o 
  13   8   2        0.19        3.62      4.73 o 
 -13   9   2        9.76       10.92      5.23 o 
 -12   9   2        3.38        2.89      4.64 o 
 -11   9   2       33.89       38.58      6.07 o 
 -10   9   2       16.14       14.42      9.07 o 
  -9   9   2        5.44        5.56      4.51 o 
  -8   9   2        4.71       -4.12      4.12 o 
  -7   9   2        9.15       11.41      4.75 o 
  -6   9   2       36.92       35.11      5.36 o 
  -5   9   2      103.73      107.55      7.52 o 
  -4   9   2      231.58      241.12      9.05 o 
  -3   9   2      203.65      182.02      7.37 o 
  -2   9   2        0.09       -0.57      2.88 o 
  -1   9   2      183.05      185.26      4.97 o 
   0   9   2      269.59      260.99      6.22 o 
   1   9   2        0.08        1.20      3.19 o 
   2   9   2      151.05      177.70      8.37 o 
   3   9   2       32.67       30.28      5.05 o 
   4   9   2       57.66       71.34      5.88 o 
   5   9   2       89.80       96.96      6.47 o 
   6   9   2       14.56       18.85      5.05 o 
   7   9   2       16.09       14.18      5.18 o 
   8   9   2        0.07        0.19      5.23 o 
   9   9   2       83.65       78.17      9.02 o 
  10   9   2        2.60        7.50      4.92 o 
  11   9   2        0.93       -4.48      4.74 o 
  12   9   2       16.52       20.40      5.66 o 
 -11  10   2        0.01        3.02      5.53 o 
 -10  10   2       21.41       16.29      5.70 o 
  -9  10   2        3.87        8.02      5.04 o 
  -8  10   2       20.03        7.21      5.29 o 
  -7  10   2       11.84        9.10      4.91 o 
  -6  10   2       34.05       29.48      5.57 o 
  -5  10   2       11.01        8.63      6.83 o 
  -4  10   2       83.47       87.76      6.76 o 
  -3  10   2        4.16        1.75      3.71 o 
  -2  10   2       27.64       23.07      3.49 o 
  -1  10   2        8.03        9.43      3.66 o 
   0  10   2       43.57       49.34      4.39 o 
   1  10   2       24.84       24.78      4.98 o 
   2  10   2       17.50       15.75      4.80 o 
   3  10   2        0.04       -1.12      3.45 o 
   4  10   2      124.07      116.68      8.06 o 
   5  10   2       87.21       91.92      7.48 o 
   6  10   2        0.08       -1.98      4.87 o 
   7  10   2        4.47       -1.55      4.72 o 
   8  10   2       16.82       29.22      5.76 o 
   9  10   2       82.45       67.82      6.93 o 
  10  10   2        5.30        1.58      7.16 o 
  -9  11   2       20.68       30.07      6.21 o 
  -8  11   2       32.50       30.41      5.72 o 
  -7  11   2      129.70      142.39      8.80 o 
  -6  11   2       19.75        9.68      5.12 o 
  -5  11   2        4.89        9.18      6.39 o 
  -4  11   2        7.07       -2.70      4.43 o 
  -3  11   2      102.54      115.99     22.32 o 
  -2  11   2      110.36      105.27      8.01 o 
  -1  11   2      166.47      168.13      8.60 o 
   0  11   2      116.37      115.25      9.98 o 
   1  11   2        1.28       -3.40      7.28 o 
   2  11   2       32.82       27.48      5.66 o 
   3  11   2      108.01      116.32      8.24 o 
   4  11   2       41.97       39.15      5.94 o 
   5  11   2       71.30       75.86      7.12 o 
   6  11   2        4.51        3.01      5.36 o 
   7  11   2        5.77        6.91      5.16 o 
   8  11   2        7.39        1.93      5.39 o 
  -6  12   2        7.40       -2.26      4.86 o 
  -5  12   2       62.69       65.90      9.65 o 
  -4  12   2        6.02        5.46      5.30 o 
  -3  12   2        8.78       12.40      5.46 o 
  -2  12   2        8.44       11.25      5.30 o 
   0  12   2       46.61       43.60      8.81 o 
   1  12   2        5.50        1.67      5.49 o 
   2  12   2       20.53       18.90      7.95 o 
   3  12   2        3.86        6.20      5.18 o 
   4  12   2        0.28        4.15      4.98 o 
   5  12   2       11.78        8.43      5.50 o 
 -17   0   3      198.81      242.95     14.44 o 
 -15   0   3       86.87       86.30      7.27 o 
 -13   0   3     1031.29     1012.68     11.33 o 
 -11   0   3      417.14      390.20      7.26 o 
  -9   0   3     9475.60     9879.80     38.69 o 
  -7   0   3      186.39      207.99      5.92 o 
  -5   0   3     2627.95     2813.39     16.25 o 
  -3   0   3        1.27        1.53      1.65 o 
  -1   0   3     3938.69     3726.98     27.12 o 
   1   0   3     1350.92     1279.13     11.57 o 
   3   0   3      411.47      354.74      5.54 o 
   5   0   3       19.85       14.33      2.65 o 
   7   0   3      231.12      194.61      4.64 o 
   9   0   3       15.21       29.67      2.82 o 
  11   0   3       70.16       81.30      6.15 o 
  13   0   3        0.76        5.41      5.73 o 
  15   0   3        7.91       -5.59      5.59 o 
 -18   1   3        4.38       -5.34      7.21 o 
 -17   1   3        1.74       -3.59      3.59 o 
 -16   1   3       34.18       34.09      4.34 o 
 -15   1   3        0.66       -1.34      2.73 o 
 -14   1   3      122.64      113.13      4.56 o 
 -13   1   3      288.91      273.02      5.56 o 
 -12   1   3      181.50      177.32      4.44 o 
 -11   1   3      103.80      105.02      3.84 o 
 -10   1   3     1307.00     1341.29      8.48 o 
  -9   1   3     2514.21     2597.34     11.95 o 
  -8   1   3       14.29       20.68      1.67 o 
  -7   1   3       75.44       90.86      3.08 o 
  -6   1   3     6464.99     6405.56     41.58 o 
  -5   1   3       32.87       38.81      2.42 o 
  -4   1   3      230.31      222.24      6.04 o 
  -3   1   3       16.64       20.56      2.02 o 
  -2   1   3      793.11      677.19     26.79 o 
  -1   1   3     2227.36     2024.69     48.02 o 
   0   1   3     5144.13     4922.10     47.05 o 
   1   1   3    31002.20    28029.69    106.96 o 
   2   1   3     2784.95     2543.77     20.34 o 
   3   1   3     3408.61     3233.75     23.53 o 
   4   1   3      386.54      411.34      5.18 o 
   5   1   3      155.26      179.69      3.11 o 
   6   1   3     1380.36     1314.05      7.36 o 
   7   1   3       70.56       79.24      2.56 o 
   8   1   3        3.85        4.34      1.48 o 
   9   1   3       99.70       97.92      3.72 o 
  10   1   3      125.18      144.86      5.55 o 
  11   1   3        6.50        5.88      2.63 o 
  12   1   3        9.61        5.49      3.11 o 
  13   1   3       20.34       16.22      3.59 o 
  14   1   3       19.99       32.30      5.33 o 
  15   1   3        1.13        8.29      4.79 o 
  16   1   3        1.51        2.64      4.81 o 
 -18   2   3        0.11        2.39      6.72 o 
 -17   2   3        2.22       -0.62      6.08 o 
 -16   2   3       14.08        1.04      4.30 o 
 -15   2   3        0.24       -0.15      2.78 o 
 -14   2   3        1.01        1.04      2.68 o 
 -13   2   3       42.68       34.96      2.90 o 
 -12   2   3       55.86       46.53      3.00 o 
 -11   2   3      112.90      104.33      4.15 o 
 -10   2   3      150.13      171.22      4.31 o 
  -9   2   3        7.96       11.02      1.99 o 
  -8   2   3       27.61       34.46      2.29 o 
  -7   2   3        0.05       -0.18      1.57 o 
  -6   2   3      968.68      945.32     12.98 o 
  -5   2   3      120.64      142.87      5.59 o 
  -4   2   3      400.33      352.64      5.51 o 
  -3   2   3      118.99      135.64      5.06 o 
  -2   2   3    16422.22    16665.49     57.71 o 
  -1   2   3       46.64       35.77      1.77 o 
   0   2   3      461.17      475.70      7.66 o 
   1   2   3     4009.02     3755.01     68.53 o 
   2   2   3      196.25      183.34      4.27 o 
   3   2   3       29.43       57.22      3.76 o 
   4   2   3      146.99      149.63      3.11 o 
   5   2   3      922.23      932.14     17.00 o 
   6   2   3      122.09      138.68      3.22 o 
   7   2   3       23.87       21.77      1.80 o 
   8   2   3      498.78      503.77      5.41 o 
   9   2   3        9.69        9.18      2.07 o 
  10   2   3       29.23       28.47      3.19 o 
  11   2   3       10.48       11.19      2.75 o 
  12   2   3       82.08       79.03      4.47 o 
  13   2   3        0.21       -2.63      4.30 o 
  14   2   3        0.14       -3.28      3.28 o 
  15   2   3        0.83        2.70      4.80 o 
  16   2   3       11.46        8.08      5.35 o 
 -18   3   3       11.95        9.70      7.90 o 
 -17   3   3       10.90        4.40      4.59 o 
 -16   3   3       13.70       12.34      4.61 o 
 -15   3   3       91.98       95.60      9.71 o 
 -14   3   3       23.16       21.61      4.66 o 
 -13   3   3        3.25        2.42      2.97 o 
 -12   3   3        0.95       -0.56      2.42 o 
 -11   3   3      195.30      172.28      5.42 o 
 -10   3   3       18.62       16.67      2.58 o 
  -9   3   3        0.45        1.06      2.03 o 
  -8   3   3      862.50      811.24     13.56 o 
  -7   3   3      981.88     1053.58     30.27 o 
  -6   3   3        4.69        5.20      1.73 o 
  -5   3   3       59.80       56.63      3.21 o 
  -4   3   3       18.42       13.22      1.94 o 
  -3   3   3        7.74       17.31      2.13 o 
  -2   3   3     7347.62     7605.22     29.14 o 
  -1   3   3       44.96       52.51      2.53 o 
   0   3   3       12.86        7.51      1.42 o 
   1   3   3      549.42      400.49     19.33 o 
   2   3   3        8.22       14.05      2.03 o 
   3   3   3      488.61      428.65      5.91 o 
   4   3   3     1572.83     1735.69     11.89 o 
   5   3   3     2835.46     2752.72     16.27 o 
   6   3   3        0.65        0.27      1.95 o 
   7   3   3      872.82      818.95      6.37 o 
   8   3   3      518.22      469.09     22.51 o 
   9   3   3      117.75      127.28      4.87 o 
  10   3   3        4.99        5.33      2.69 o 
  11   3   3      102.61       98.19      4.87 o 
  12   3   3        3.09        2.56      2.83 o 
  13   3   3       37.25       33.21      4.77 o 
  14   3   3       11.84       11.90      4.07 o 
  15   3   3       73.21       77.44      5.73 o 
  16   3   3        0.07        3.37      5.14 o 
 -17   4   3       18.22       14.03      5.11 o 
 -16   4   3        6.04        7.28      4.75 o 
 -15   4   3        4.28        3.53      4.36 o 
 -14   4   3        1.89        5.63      7.59 o 
 -13   4   3      298.66      296.01      9.47 o 
 -12   4   3        1.05       -2.18      3.79 o 
 -11   4   3       69.12       73.40      5.91 o 
 -10   4   3      332.02      321.49      5.85 o 
  -9   4   3       39.06       43.91      2.89 o 
  -8   4   3       22.76       14.40      2.12 o 
  -7   4   3      113.58      119.08      3.84 o 
  -6   4   3     1308.30     1273.13     21.51 o 
  -5   4   3     2129.86     2055.81     40.29 o 
  -4   4   3     1041.18     1064.59     13.48 o 
  -3   4   3     3250.16     3465.02     28.73 o 
  -2   4   3      358.20      363.76      4.22 o 
  -1   4   3     2550.41     2461.52     11.59 o 
   0   4   3       94.07      129.26      3.19 o 
   1   4   3      504.57      577.39      9.89 o 
   2   4   3     1204.34     1450.10     22.55 o 
   3   4   3      425.77      407.76      7.54 o 
   4   4   3       32.77       21.48      3.19 o 
   5   4   3      305.72      294.14      7.90 o 
   6   4   3       59.70       53.39      3.38 o 
   7   4   3      486.73      447.09      6.86 o 
   8   4   3      402.64      417.79     10.89 o 
   9   4   3      137.67      139.61      8.25 o 
  10   4   3       11.70       10.28      2.89 o 
  11   4   3       26.63       30.28      4.20 o 
  12   4   3        0.05        1.46      2.83 o 
  13   4   3        0.04       -2.80      2.98 o 
  14   4   3        4.56        6.55      3.14 o 
  15   4   3       26.98       35.94      4.85 o 
  16   4   3        2.90        4.40      7.14 o 
 -17   5   3        0.69        0.43      4.80 o 
 -16   5   3       14.04       10.18      5.07 o 
 -15   5   3       66.28       73.53      6.53 o 
 -14   5   3        1.44        0.53      4.54 o 
 -13   5   3        0.10       -3.07      4.17 o 
 -12   5   3       16.70       19.40      5.45 o 
 -11   5   3      416.06      419.12     11.07 o 
 -10   5   3      132.03      161.77      7.79 o 
  -9   5   3       35.45       39.30      3.49 o 
  -8   5   3       43.28       45.87      2.85 o 
  -7   5   3      105.22      103.79      4.05 o 
  -6   5   3      493.31      505.43      9.07 o 
  -5   5   3      829.39      817.07     19.25 o 
  -4   5   3      133.84       93.11      4.62 o 
  -3   5   3     5997.84     6140.65     32.35 o 
  -2   5   3     1595.28     1817.77     16.01 o 
  -1   5   3      543.04      808.80      8.11 o 
   0   5   3      503.98      501.34      5.48 o 
   1   5   3      112.13      105.96      3.40 o 
   2   5   3      127.35      151.87      4.29 o 
   3   5   3      695.24      732.28      5.85 o 
   4   5   3      200.97      212.27     11.59 o 
   5   5   3        0.01        5.37      3.47 o 
   6   5   3      223.33      239.66      6.96 o 
   7   5   3      333.37      327.45     10.35 o 
   8   5   3       18.23       14.15      3.00 o 
   9   5   3        3.58        7.05      2.87 o 
  10   5   3       15.01        8.06      2.93 o 
  11   5   3        2.86       -1.21      2.74 o 
  12   5   3       29.10       34.86      4.19 o 
  13   5   3        0.12        0.72      3.06 o 
  14   5   3       35.01       39.24      4.03 o 
  15   5   3        5.59       12.75      7.11 o 
 -16   6   3       59.85       52.32      6.60 o 
 -15   6   3       17.55       15.42      5.73 o 
 -14   6   3       14.15        9.86      5.30 o 
 -13   6   3       83.15       78.43      6.66 o 
 -12   6   3      271.86      282.91      9.93 o 
 -11   6   3      356.08      361.95     11.73 o 
 -10   6   3      657.21      610.78     14.80 o 
  -9   6   3        0.18        4.90      4.48 o 
  -8   6   3       36.30       36.61      3.46 o 
  -7   6   3      418.57      407.92     13.72 o 
  -6   6   3      240.73      225.19      6.21 o 
  -5   6   3      415.16      428.16      5.89 o 
  -4   6   3        5.66        8.54      2.10 o 
  -3   6   3       50.48       53.59      3.23 o 
  -2   6   3       96.69      102.16      3.88 o 
  -1   6   3     1358.31     1397.59     20.66 o 
   0   6   3      417.33      502.90      6.03 o 
   1   6   3        1.61        4.42      1.98 o 
   2   6   3        0.29        3.73      1.86 o 
   3   6   3     1396.54     1474.88     19.49 o 
   4   6   3       80.39       84.90      6.67 o 
   5   6   3      441.66      396.79     46.82 o 
   6   6   3      224.13      223.60      6.99 o 
   7   6   3       65.50       53.47      4.24 o 
   8   6   3        7.52        4.43      3.41 o 
   9   6   3       15.83       14.12      3.72 o 
  10   6   3       50.88       43.67      4.34 o 
  11   6   3        2.73        2.32      3.32 o 
  12   6   3       57.19       54.17      4.75 o 
  13   6   3       30.06       23.89      5.07 o 
  14   6   3        4.21        1.49      4.66 o 
 -15   7   3        0.46        2.09      5.14 o 
 -14   7   3        3.90        5.46      5.02 o 
 -13   7   3       36.80       26.28      5.36 o 
 -12   7   3       44.80       26.16      5.28 o 
 -11   7   3       12.53       17.19      4.70 o 
 -10   7   3      134.64      154.80      8.49 o 
  -9   7   3       42.76       38.56      5.38 o 
  -8   7   3       88.05       68.95     12.80 o 
  -7   7   3        6.67        2.38      4.37 o 
  -6   7   3        2.46        2.78      2.84 o 
  -5   7   3       42.25       42.24      4.15 o 
  -4   7   3     1336.92     1326.31     25.29 o 
  -3   7   3      107.73      107.86      4.47 o 
  -2   7   3      928.87      910.32     10.55 o 
  -1   7   3      171.51      152.98      4.88 o 
   0   7   3       27.48       13.59      2.54 o 
   1   7   3      679.04      740.97      7.68 o 
   2   7   3      123.24      136.74      5.75 o 
   3   7   3        0.43        5.61      3.97 o 
   4   7   3       36.98       41.48      4.96 o 
   5   7   3      675.57      679.14     22.50 o 
   6   7   3      155.82      147.20      7.39 o 
   7   7   3        0.40        1.12      3.43 o 
   8   7   3       37.24       39.63      4.45 o 
   9   7   3       39.25       37.11      4.83 o 
  10   7   3        1.74       -0.32      3.59 o 
  11   7   3       31.43       29.41      5.67 o 
  12   7   3        0.14       -2.49      5.67 o 
  13   7   3        0.93       -4.31      4.31 o 
 -14   8   3        0.18       -5.55      5.55 o 
 -13   8   3        4.50        2.13      4.90 o 
 -12   8   3       31.59       46.74      6.91 o 
 -11   8   3       17.60       11.57      4.87 o 
 -10   8   3       70.38       65.03      6.48 o 
  -9   8   3        0.93       -2.23      4.34 o 
  -8   8   3       11.90       17.12      4.72 o 
  -7   8   3        5.40        5.64      6.13 o 
  -6   8   3      851.53      846.58     14.20 o 
  -5   8   3        7.48       13.78      3.47 o 
  -4   8   3       59.76       70.51      4.61 o 
  -3   8   3      492.82      490.75     13.88 o 
  -2   8   3     2551.30     2547.49     32.56 o 
  -1   8   3      107.58       88.72      4.24 o 
   0   8   3      666.39      609.69      7.66 o 
   1   8   3      399.22      368.39     10.33 o 
   2   8   3      696.30      628.91     11.99 o 
   3   8   3      241.60      241.47      9.28 o 
   4   8   3      816.18      817.68     25.22 o 
   5   8   3       62.07       72.40      9.58 o 
   6   8   3       36.31       41.07      4.28 o 
   7   8   3       39.99       44.77      5.87 o 
   8   8   3      279.91      278.06      8.20 o 
   9   8   3       26.07       20.03      5.19 o 
  10   8   3        3.78       -0.35      5.40 o 
  11   8   3        0.00        0.86      4.50 o 
  12   8   3       11.25        5.14      4.68 o 
 -13   9   3        0.73       -3.21      5.67 o 
 -12   9   3        7.39        6.18      5.29 o 
 -11   9   3       43.21       39.67     11.17 o 
 -10   9   3        0.44       -1.78      4.35 o 
  -9   9   3        5.31        1.19      4.25 o 
  -8   9   3        0.00        1.46      4.17 o 
  -7   9   3      131.30      119.16      7.95 o 
  -6   9   3       67.42       58.59      6.00 o 
  -5   9   3        1.58       -4.07      4.07 o 
  -4   9   3        7.32        6.23      3.48 o 
  -3   9   3       30.31       38.57      4.02 o 
  -2   9   3       31.25       33.09      3.50 o 
  -1   9   3      291.38      338.53      7.92 o 
   0   9   3        0.23        0.99      3.23 o 
   1   9   3        5.82        7.07      4.42 o 
   2   9   3      141.11      130.69      7.83 o 
   3   9   3        0.06       -4.17      4.17 o 
   4   9   3      184.58      174.32     14.32 o 
   5   9   3      216.27      216.69     11.47 o 
   6   9   3      431.09      420.78     16.05 o 
   7   9   3       56.28       56.94      6.47 o 
   8   9   3      105.41      108.93      8.14 o 
   9   9   3       39.21       40.20     10.14 o 
  10   9   3       40.14       40.32      6.90 o 
  11   9   3        0.27       -4.34      4.68 o 
 -11  10   3       12.94       16.76      5.65 o 
 -10  10   3        1.31        3.37      5.11 o 
  -9  10   3        6.91        4.58      4.85 o 
  -8  10   3       51.53       44.66      6.08 o 
  -7  10   3       34.83       37.90      5.73 o 
  -6  10   3        5.75        3.81      4.58 o 
  -5  10   3        8.62        6.52      4.61 o 
  -4  10   3       45.43       41.82      7.31 o 
  -3  10   3      110.76      104.36      6.43 o 
  -2  10   3       15.58       14.89      3.92 o 
  -1  10   3       13.20       18.43      3.72 o 
   0  10   3        0.57       -2.34      3.27 o 
   1  10   3      158.66      155.77      8.35 o 
   2  10   3        9.12        7.25      4.56 o 
   3  10   3       17.94       24.90      5.35 o 
   4  10   3        6.61       12.72      4.14 o 
   5  10   3        0.00       -5.01      5.01 o 
   6  10   3       47.71       49.64     13.83 o 
   7  10   3        6.85        9.40      5.30 o 
   8  10   3       94.67      107.65      8.23 o 
   9  10   3        0.17       -2.22      4.95 o 
  10  10   3        4.28       -0.17      4.93 o 
  -9  11   3        9.64        9.52      5.29 o 
  -8  11   3       74.05       95.49      7.92 o 
  -7  11   3       13.83       10.99      5.02 o 
  -6  11   3       31.20       32.55      5.72 o 
  -5  11   3       25.28       16.46      5.08 o 
  -4  11   3      131.78      156.75      9.17 o 
  -3  11   3       22.36       25.75      5.44 o 
  -2  11   3        9.44        3.84      4.72 o 
  -1  11   3        0.15       -2.04      3.59 o 
   0  11   3       41.33       38.40      5.65 o 
   1  11   3        1.63       -2.24      6.99 o 
   2  11   3       18.62       15.82      7.75 o 
   3  11   3        0.50       -0.26      5.08 o 
   4  11   3        1.52       -0.32      4.92 o 
   5  11   3        4.35        4.99     11.01 o 
   6  11   3        6.73       11.05      5.66 o 
   7  11   3        0.88        1.24      4.83 o 
   8  11   3        5.05       -0.24      4.95 o 
  -7  12   3        0.28       -1.39      4.92 o 
  -6  12   3        9.40       11.05      7.60 o 
  -5  12   3        5.98        7.57      7.20 o 
  -4  12   3        6.18       -1.01      8.50 o 
  -3  12   3        0.69       -5.09      5.09 o 
  -2  12   3       37.96       37.99      9.18 o 
  -1  12   3        5.64       11.34      7.26 o 
   1  12   3        7.42        0.57      5.06 o 
   2  12   3        9.38        9.03      5.69 o 
   3  12   3        0.56       -1.72      4.49 o 
   4  12   3       11.77       14.71      5.79 o 
   5  12   3        0.68       -0.29      5.07 o 
 -16   0   4      288.51      291.49     15.68 o 
 -14   0   4      223.98      219.39      6.86 o 
 -12   0   4     1305.99     1312.51     14.34 o 
 -10   0   4      420.39      348.09      6.82 o 
  -8   0   4      228.09      223.39      9.28 o 
  -6   0   4     4739.34     4509.01     19.64 o 
  -2   0   4      662.31      695.71      8.76 o 
   0   0   4     1359.69     1336.05     12.65 o 
   2   0   4     4294.72     4262.85     21.98 o 
   4   0   4      879.51      882.58     12.54 o 
   6   0   4      640.31      619.14     10.95 o 
   8   0   4      322.54      275.45      5.55 o 
  10   0   4        5.95        7.36      3.60 o 
  12   0   4       14.41        6.23      5.54 o 
  14   0   4        0.01        0.32      6.25 o 
  16   0   4        3.42       10.88      7.23 o 
 -17   1   4       40.89       31.62      7.14 o 
 -16   1   4      148.36      163.52      6.09 o 
 -15   1   4       63.71       63.24      3.67 o 
 -14   1   4       36.59       40.64      3.17 o 
 -13   1   4      867.15      857.45      8.31 o 
 -12   1   4     1213.20     1156.23      9.11 o 
 -11   1   4       95.50      105.37      4.31 o 
 -10   1   4      111.17      102.70      4.09 o 
  -9   1   4     1833.54     1921.15     10.22 o 
  -8   1   4      699.89      734.56      6.65 o 
  -7   1   4      402.02      434.09      5.07 o 
  -6   1   4     2862.77     2893.64     14.22 o 
  -5   1   4      439.44      355.90      8.58 o 
  -4   1   4     2277.02     2130.13     22.20 o 
  -3   1   4     1082.08     1171.89      9.21 o 
  -2   1   4    12957.81    13143.95    117.72 o 
  -1   1   4     1028.51      857.48      6.98 o 
   0   1   4     1038.02     1084.01     17.06 o 
   1   1   4    15340.82    15332.59     64.88 o 
   2   1   4     3106.99     3077.14     37.50 o 
   3   1   4     1568.83     1580.97      8.22 o 
   4   1   4       25.08       35.55      2.28 o 
   5   1   4       67.36       59.17      2.89 o 
   6   1   4        1.11       -0.04      1.44 o 
   7   1   4      273.10      248.00      4.63 o 
   8   1   4      482.86      531.14      4.74 o 
   9   1   4        3.10       -1.47      1.91 o 
  10   1   4        1.97        3.28      2.40 o 
  11   1   4       13.79       17.48      3.47 o 
  12   1   4       23.35       17.50      3.54 o 
  13   1   4        4.98       -1.40      4.11 o 
  14   1   4       19.62       24.12      5.11 o 
  15   1   4        0.44       -2.47      4.67 o 
  16   1   4        0.09       -4.87      4.87 o 
 -18   2   4       41.47       38.24      8.32 o 
 -17   2   4        6.07       -1.85      6.32 o 
 -16   2   4        8.17        3.06      4.34 o 
 -15   2   4        4.79        8.08      4.28 o 
 -14   2   4       87.58       74.37      4.34 o 
 -13   2   4      275.76      262.26      6.00 o 
 -12   2   4        6.13        3.86      2.61 o 
 -11   2   4      335.75      357.43      6.17 o 
 -10   2   4      190.50      169.78      4.80 o 
  -9   2   4       23.09       23.56      4.67 o 
  -8   2   4      248.25      261.43      4.59 o 
  -7   2   4      119.82      115.99      3.58 o 
  -6   2   4      813.19      684.49      7.28 o 
  -5   2   4     2283.68     2446.37     30.38 o 
  -4   2   4       25.21       45.33      6.01 o 
  -3   2   4      350.60      365.20      5.09 o 
  -2   2   4      263.27      294.97      9.87 o 
   0   2   4    12061.11    11921.24     43.40 o 
   1   2   4      193.32      182.02      3.01 o 
   2   2   4     1862.16     1992.98      9.96 o 
   3   2   4      833.56      845.02     12.12 o 
   4   2   4      114.13       64.20      3.41 o 
   5   2   4      323.41      345.87      4.20 o 
   6   2   4      127.74      126.88      3.20 o 
   7   2   4       26.33       23.57      1.91 o 
   8   2   4       19.93       21.15      2.10 o 
   9   2   4      203.46      206.54      5.26 o 
  10   2   4        5.30        6.14      2.66 o 
  11   2   4        0.72       -1.23      2.63 o 
  12   2   4       30.01       32.84      3.97 o 
  13   2   4       58.93       58.45      4.73 o 
  14   2   4        0.00       -1.43      4.53 o 
  15   2   4        4.93        2.33      5.11 o 
  16   2   4       20.16       28.93      6.33 o 
 -18   3   4        0.91        2.93      7.36 o 
 -17   3   4        0.04        0.26      4.58 o 
 -16   3   4        6.49        5.03      4.51 o 
 -15   3   4       11.95       12.69      4.69 o 
 -14   3   4      139.63      147.55      7.83 o 
 -13   3   4      128.79      136.23     10.57 o 
 -12   3   4       28.33       27.32      3.60 o 
 -11   3   4      217.48      192.58      5.18 o 
 -10   3   4       45.43       46.92      3.11 o 
  -9   3   4      134.44      146.81      4.38 o 
  -8   3   4     1499.63     1494.04     18.87 o 
  -7   3   4       14.08       12.52      1.89 o 
  -6   3   4     1323.21     1391.14     13.85 o 
  -5   3   4     1158.66     1166.74     12.82 o 
  -4   3   4     2701.16     2919.27     15.10 o 
  -3   3   4     1711.69     1751.13     18.42 o 
  -2   3   4     3707.53     3558.45     19.48 o 
  -1   3   4     1551.47     1621.72     10.06 o 
   0   3   4     1049.69     1111.39     18.73 o 
   1   3   4      308.16      310.22      7.82 o 
   2   3   4     5033.70     5191.31     27.66 o 
   3   3   4       71.93       60.64      3.90 o 
   4   3   4      967.67      935.61     18.59 o 
   5   3   4       71.82       96.95      7.21 o 
   6   3   4       57.56       46.11      4.04 o 
   7   3   4       14.32       11.98      2.55 o 
   8   3   4      882.02      860.41      8.79 o 
   9   3   4       80.85       66.17      8.93 o 
  10   3   4        0.36       -0.33      2.64 o 
  11   3   4        4.80        0.46      2.65 o 
  12   3   4      184.22      183.09      5.86 o 
  13   3   4        0.86        1.56      3.59 o 
  14   3   4        0.03       -1.11      3.64 o 
  15   3   4        8.47       11.09      5.35 o 
  16   3   4        1.97        0.28      4.90 o 
 -17   4   4        3.62        5.08      4.87 o 
 -16   4   4        5.16        8.38      4.71 o 
 -15   4   4       32.97       35.12      5.53 o 
 -14   4   4      121.25      138.80      8.01 o 
 -13   4   4        0.22       -0.08      4.06 o 
 -12   4   4       70.24       78.18      6.16 o 
 -11   4   4      159.56      158.13      6.00 o 
 -10   4   4      258.29      272.85      6.97 o 
  -9   4   4      206.78      224.74      5.06 o 
  -8   4   4      478.57      503.06      8.58 o 
  -7   4   4       58.67       66.90      3.45 o 
  -6   4   4     1291.23     1397.29     24.14 o 
  -5   4   4      950.13     1005.08      8.95 o 
  -4   4   4        2.61        0.39      1.86 o 
  -3   4   4       33.39       29.40      2.29 o 
  -2   4   4       39.46       63.06      3.55 o 
  -1   4   4      201.17      211.19      3.86 o 
   0   4   4        8.23       14.51      1.62 o 
   1   4   4     1339.35     1248.88     12.15 o 
   2   4   4      380.79      291.97     10.91 o 
   3   4   4      841.02      774.72      8.41 o 
   4   4   4      251.29      244.33      5.70 o 
   5   4   4      640.72      687.94      8.89 o 
   6   4   4      548.37      519.50      8.22 o 
   7   4   4        7.66        5.04      2.64 o 
   8   4   4      110.51      105.48      5.11 o 
   9   4   4        0.65       -1.32      2.68 o 
  10   4   4      165.35      149.78      5.37 o 
  11   4   4        0.67       -0.54      2.73 o 
  12   4   4       57.11       56.81      4.05 o 
  13   4   4        9.51       10.89      3.34 o 
  14   4   4       25.56       32.21      6.01 o 
  15   4   4       16.48       22.06      4.68 o 
 -17   5   4        1.77       -4.71      4.71 o 
 -16   5   4       16.85       19.22      5.22 o 
 -15   5   4        6.71        2.56      4.48 o 
 -14   5   4        1.28       -0.10      4.45 o 
 -13   5   4       43.60       44.81      5.69 o 
 -12   5   4      137.02      175.58      8.40 o 
 -11   5   4      189.51      169.09      8.89 o 
 -10   5   4      576.67      550.69      8.74 o 
  -9   5   4       12.71       20.41      3.20 o 
  -8   5   4       27.62       40.55      4.03 o 
  -7   5   4      226.36      202.58      5.58 o 
  -6   5   4     1764.41     1683.61     31.48 o 
  -5   5   4       82.48       89.60      3.58 o 
  -4   5   4     3926.62     4128.94     28.26 o 
  -3   5   4      243.02      243.42      4.24 o 
  -2   5   4      657.92      870.97      8.29 o 
  -1   5   4      490.47      703.20      6.51 o 
   0   5   4     1704.44     1878.21     19.01 o 
   1   5   4        6.67        1.47      1.60 o 
   2   5   4      383.77      458.70      4.84 o 
   3   5   4       19.35       19.49      2.29 o 
   4   5   4     1062.47      969.60     12.88 o 
   5   5   4        0.46        3.46      3.42 o 
   6   5   4      530.19      547.95     11.79 o 
   7   5   4        1.34        0.16      2.74 o 
   8   5   4        8.56        4.86      2.58 o 
   9   5   4        3.43        3.08      2.84 o 
  10   5   4       22.62       18.76      3.24 o 
  11   5   4        1.48        1.01      2.94 o 
  12   5   4       34.51       28.25      3.65 o 
  13   5   4        0.75       -1.45      4.33 o 
  14   5   4        7.73       14.91      3.67 o 
  15   5   4       19.36       13.76      4.41 o 
 -16   6   4        2.08        2.34      7.92 o 
 -15   6   4        3.84       -1.61      4.60 o 
 -14   6   4       60.12       60.49     10.79 o 
 -13   6   4       61.10       63.75      6.51 o 
 -12   6   4       61.78       58.10      6.14 o 
 -11   6   4        2.87        2.34      4.38 o 
 -10   6   4        1.28        6.21      4.78 o 
  -9   6   4        0.01       -3.19      4.26 o 
  -8   6   4      565.47      523.99      8.25 o 
  -7   6   4        3.55        0.39      2.73 o 
  -6   6   4        4.31        0.80      2.70 o 
  -5   6   4      228.12      233.78      5.98 o 
  -4   6   4     2428.05     2363.29     13.34 o 
  -3   6   4      186.70      221.60      4.68 o 
  -2   6   4      458.55      393.17      5.68 o 
  -1   6   4       94.65      121.15      4.22 o 
   0   6   4        2.45       -1.04      1.98 o 
   1   6   4       28.88       29.96      2.45 o 
   2   6   4      615.92      621.63      8.15 o 
   3   6   4      106.31      121.32     14.85 o 
   4   6   4       73.93       89.37      6.83 o 
   5   6   4       68.25       63.33      5.18 o 
   6   6   4       93.77       78.62     13.47 o 
   7   6   4       49.77       58.02      4.55 o 
   8   6   4       44.58       45.98      3.88 o 
   9   6   4      202.66      177.67      6.76 o 
  10   6   4       94.22       82.94      5.57 o 
  11   6   4       12.21       14.13      3.84 o 
  12   6   4       11.07        6.04      4.16 o 
  13   6   4        0.23       -0.93      3.41 o 
  14   6   4        0.02        1.03      4.59 o 
 -15   7   4        2.90        0.10      4.79 o 
 -14   7   4        8.22       11.25      5.15 o 
 -13   7   4       37.76       39.61      5.87 o 
 -12   7   4        0.75        6.54      5.01 o 
 -11   7   4      128.54      150.78      8.46 o 
 -10   7   4       20.94       15.30      4.69 o 
  -9   7   4       31.58       23.37      4.88 o 
  -8   7   4      145.35      142.02      7.76 o 
  -7   7   4       80.13       94.94      5.40 o 
  -6   7   4      185.10      171.27      6.06 o 
  -5   7   4      337.87      365.12      7.35 o 
  -4   7   4      224.00      232.87      6.42 o 
  -3   7   4       26.48       49.94      4.59 o 
  -2   7   4     1381.01     1456.16     10.25 o 
  -1   7   4      434.00      444.72      6.62 o 
   0   7   4        2.03        3.60      2.38 o 
   1   7   4        3.04       -0.05      2.78 o 
   2   7   4      714.41      724.58     32.84 o 
   3   7   4       22.98       22.79      8.24 o 
   4   7   4      500.95      437.90     18.85 o 
   5   7   4      362.86      331.13     19.49 o 
   6   7   4       21.48       19.16      4.84 o 
   7   7   4       11.12       12.19      3.74 o 
   8   7   4       53.40       59.63      7.70 o 
   9   7   4       52.05       43.31      4.60 o 
  10   7   4       10.34       10.50      3.92 o 
  11   7   4        9.39        0.36      5.62 o 
  12   7   4        4.92        1.34      4.42 o 
  13   7   4        1.66       -0.07      4.33 o 
 -14   8   4        0.84        4.90      4.98 o 
 -13   8   4      125.01      125.65      8.75 o 
 -12   8   4        1.28        4.19      5.05 o 
 -11   8   4        7.35        5.97      6.08 o 
 -10   8   4        2.05       -0.72      4.34 o 
  -9   8   4      383.08      364.81     16.44 o 
  -8   8   4        0.10        4.17      4.31 o 
  -7   8   4      137.57      133.40      7.84 o 
  -6   8   4       26.21       26.81      3.60 o 
  -5   8   4      689.44      666.50      9.81 o 
  -4   8   4       66.56       69.58      5.31 o 
  -3   8   4      899.35      866.20     22.20 o 
  -2   8   4      127.84      143.52      5.39 o 
  -1   8   4       18.94       16.55      3.08 o 
   0   8   4      116.36      112.91      6.00 o 
   1   8   4      921.08      862.54     16.04 o 
   2   8   4      677.28      745.92     30.30 o 
   3   8   4       10.12       12.18      4.65 o 
   4   8   4       87.18       92.10     11.49 o 
   5   8   4      153.31      166.04      8.57 o 
   6   8   4      367.92      350.46      8.81 o 
   7   8   4       58.50       62.46      5.21 o 
   8   8   4       25.69       22.25      4.56 o 
   9   8   4        2.57       -2.12      3.72 o 
  10   8   4       58.91       51.58      9.73 o 
  11   8   4       15.91       14.13      7.96 o 
  12   8   4        6.75        4.70      4.87 o 
 -13   9   4       29.12       31.32      6.33 o 
 -12   9   4        9.43       12.27      5.27 o 
 -11   9   4        0.05        1.79      4.84 o 
 -10   9   4       18.47       10.77      4.98 o 
  -9   9   4       23.08       24.65      7.14 o 
  -8   9   4       76.67       64.12      5.88 o 
  -7   9   4        3.92        7.02      4.29 o 
  -6   9   4       27.92       27.35      4.93 o 
  -5   9   4      109.55       92.44      7.25 o 
  -4   9   4      208.32      214.53      6.77 o 
  -3   9   4       88.71       78.55      4.60 o 
  -2   9   4      129.48      136.93      5.52 o 
  -1   9   4     1218.22     1192.81     15.97 o 
   0   9   4        8.61       14.88      3.48 o 
   1   9   4      448.49      430.58     11.17 o 
   2   9   4        0.25        5.11      4.27 o 
   3   9   4      521.04      503.87     18.06 o 
   4   9   4        1.68        2.42      4.59 o 
   5   9   4      159.89      169.41     21.43 o 
   6   9   4      133.15      132.02     11.15 o 
   7   9   4        1.10        1.99      3.24 o 
   8   9   4        4.29        5.94      4.88 o 
   9   9   4       75.85       72.71      6.97 o 
  10   9   4        0.02        1.23      5.06 o 
  11   9   4        1.86        4.41      5.33 o 
 -12  10   4        3.27        2.81      5.49 o 
 -11  10   4       21.17       17.46      5.75 o 
 -10  10   4      114.61      118.65      8.93 o 
  -9  10   4       12.85       16.40      7.54 o 
  -8  10   4       22.39       20.10      5.33 o 
  -7  10   4       18.03       11.22      4.62 o 
  -6  10   4       55.70       51.30      5.88 o 
  -5  10   4        0.67        4.84      4.52 o 
  -4  10   4      103.26      107.13      6.37 o 
  -3  10   4       62.97       68.27      5.10 o 
  -2  10   4      122.42      110.33      6.21 o 
  -1  10   4      126.12      112.49      6.39 o 
   0  10   4       28.29       32.56      5.28 o 
   1  10   4      399.47      395.73     10.99 o 
   2  10   4        1.41        2.02      5.55 o 
   3  10   4      112.27      106.71      8.27 o 
   4  10   4        6.89       13.25      5.10 o 
   5  10   4      124.54      118.91      7.21 o 
   6  10   4       31.25       23.86      5.80 o 
   7  10   4        1.17        6.34      4.99 o 
   8  10   4        0.31        1.80      5.10 o 
   9  10   4       13.56       14.79      5.76 o 
 -10  11   4        9.98        8.73      5.48 o 
  -9  11   4       25.10       15.68      5.52 o 
  -8  11   4        0.53       -0.63      4.79 o 
  -7  11   4      103.46      114.08      8.02 o 
  -6  11   4        4.49        0.05      4.36 o 
  -5  11   4        8.10        9.31      5.33 o 
  -4  11   4        0.09        1.92      4.97 o 
  -3  11   4       28.41       30.37      5.61 o 
  -2  11   4       33.39       39.51      8.28 o 
  -1  11   4       91.60       88.04      7.30 o 
   0  11   4       24.37       22.97      5.38 o 
   1  11   4        4.71        4.17      4.89 o 
   2  11   4        0.46       -2.13      4.57 o 
   3  11   4      108.98      114.79     12.35 o 
   4  11   4       21.31       21.41      5.68 o 
   5  11   4        3.90        3.86      5.09 o 
   6  11   4        9.00        6.71      5.39 o 
   7  11   4        6.04        5.46      5.49 o 
  -7  12   4        5.01        4.27      8.90 o 
  -6  12   4        4.78       13.73      5.96 o 
  -5  12   4       24.77       34.31     10.22 o 
  -4  12   4        2.47        0.44      5.91 o 
  -3  12   4       36.61       46.05      6.32 o 
  -2  12   4       41.84       45.89      9.18 o 
  -1  12   4        6.94        1.33      7.06 o 
   0  12   4        0.62       -3.68      4.99 o 
   1  12   4       30.42       31.84      8.86 o 
   2  12   4       17.36       18.01      8.88 o 
   3  12   4       39.57       47.62      6.78 o 
   4  12   4        8.23        9.52      4.66 o 
 -17   0   5        8.20        3.91      4.60 o 
 -15   0   5       38.08       35.60      4.10 o 
 -13   0   5       49.18       40.75      3.90 o 
 -11   0   5      274.79      251.34      6.35 o 
  -9   0   5       13.87       20.56      2.76 o 
  -7   0   5      129.71      126.07      5.33 o 
  -5   0   5        2.19        3.43      2.24 o 
  -1   0   5    37196.79    35532.57    205.94 o 
   1   0   5    18342.69    17648.59    100.15 o 
   3   0   5     1064.53     1238.32     17.20 o 
   5   0   5      145.36      162.27      5.23 o 
   7   0   5      132.11      149.20      4.47 o 
   9   0   5      155.80      140.07      6.50 o 
  11   0   5        8.11       13.61      5.78 o 
  13   0   5        3.22       12.01      6.91 o 
  15   0   5        0.58        3.86      7.36 o 
 -18   1   5        1.17       -0.49      7.21 o 
 -17   1   5        1.99       -2.83      6.27 o 
 -16   1   5      298.04      263.45      7.55 o 
 -15   1   5      230.20      238.78      6.41 o 
 -14   1   5      111.14      121.12      5.22 o 
 -13   1   5      165.33      156.67      5.51 o 
 -12   1   5      403.25      411.51      6.84 o 
 -11   1   5      345.75      327.20      6.04 o 
 -10   1   5      221.48      238.77      5.29 o 
  -9   1   5     1541.67     1471.35      9.90 o 
  -8   1   5        1.70        4.18      1.75 o 
  -7   1   5      328.23      340.37      4.64 o 
  -6   1   5      265.45      322.41      9.49 o 
  -5   1   5     2083.21     1917.77     48.53 o 
  -4   1   5       29.40       26.57      2.92 o 
  -3   1   5      463.87      379.85     26.44 o 
  -2   1   5      886.50     1050.16      9.87 o 
  -1   1   5      837.87      786.83      6.02 o 
   0   1   5     5486.87     5717.79     57.41 o 
   1   1   5     3561.11     3507.05     33.60 o 
   2   1   5     5386.72     5426.97     36.32 o 
   3   1   5     2367.80     2416.64     11.09 o 
   4   1   5        0.21        0.03      1.45 o 
   5   1   5      202.38      165.82      3.96 o 
   6   1   5       84.04       88.76      3.94 o 
   7   1   5       18.68       15.42      1.93 o 
   8   1   5       42.98       48.13      2.59 o 
   9   1   5      155.12      137.22      4.92 o 
  10   1   5      169.90      159.32      6.26 o 
  11   1   5       67.61       51.60      4.63 o 
  12   1   5        0.00        1.66      3.13 o 
  13   1   5        0.07       -4.25      4.25 o 
  14   1   5       17.55        8.00      5.04 o 
  15   1   5        0.01        0.45      4.88 o 
  16   1   5       11.60       16.99      6.17 o 
 -18   2   5        2.08        0.64      6.99 o 
 -17   2   5        0.77        2.20      4.48 o 
 -16   2   5      129.43      105.68      7.56 o 
 -15   2   5       10.88       11.37      4.48 o 
 -14   2   5      119.57      112.53      5.95 o 
 -13   2   5      140.84      148.00      5.40 o 
 -12   2   5      113.67      124.23      5.05 o 
 -11   2   5        2.89        0.35      2.44 o 
 -10   2   5      159.55      170.63      4.91 o 
  -9   2   5        2.97       -0.59      1.90 o 
  -8   2   5       93.54       73.45      4.00 o 
  -7   2   5       91.10       88.72      3.41 o 
  -6   2   5     1376.07     1369.32     51.22 o 
  -5   2   5       59.17       67.40      3.85 o 
  -4   2   5      205.16      262.73      5.97 o 
  -3   2   5     2840.44     2835.77     13.88 o 
  -2   2   5      588.16      666.97     22.16 o 
  -1   2   5     4641.59     4587.79     25.83 o 
   0   2   5       28.14       38.43      2.87 o 
   1   2   5      280.95      290.15      3.64 o 
   2   2   5      981.68      908.23      9.55 o 
   3   2   5      612.80      513.45      4.57 o 
   4   2   5      234.31      241.65      3.60 o 
   5   2   5      804.88      876.36     14.15 o 
   6   2   5      523.12      529.93      8.84 o 
   7   2   5      112.47      135.22      3.70 o 
   8   2   5        1.80        3.20      2.34 o 
   9   2   5       68.59       69.13      3.77 o 
  10   2   5      189.75      183.25      5.46 o 
  11   2   5        6.48        4.93      3.28 o 
  12   2   5       55.36       41.04      4.32 o 
  13   2   5      100.43      110.41      7.00 o 
  14   2   5       34.75       40.74      6.03 o 
  15   2   5        3.32        4.24      5.05 o 
 -18   3   5        5.46       -0.79      4.88 o 
 -17   3   5        9.37       10.46      4.88 o 
 -16   3   5        2.95       -2.25      4.37 o 
 -15   3   5       96.79       91.34      7.48 o 
 -14   3   5       69.70       81.59      6.61 o 
 -13   3   5      225.64      212.44      8.46 o 
 -12   3   5       17.79       26.36      3.74 o 
 -11   3   5      181.59      175.22      6.20 o 
 -10   3   5       70.36       64.62      3.67 o 
  -9   3   5     1375.05     1303.83      9.36 o 
  -8   3   5        1.45       12.51      1.96 o 
  -7   3   5      252.94      265.90     12.82 o 
  -6   3   5     2617.66     2943.69     16.28 o 
  -5   3   5     4092.45     4279.82     50.35 o 
  -4   3   5       19.64       22.33      2.16 o 
  -3   3   5     2218.54     2026.83     11.78 o 
  -2   3   5       47.77       70.76      3.23 o 
  -1   3   5      584.27      643.47      5.89 o 
   0   3   5       69.66       48.79      2.11 o 
   1   3   5     4750.85     4721.30     18.26 o 
   2   3   5     1704.45     1768.04     22.31 o 
   3   3   5      115.48      167.86      4.59 o 
   4   3   5       57.99       86.79      4.57 o 
   5   3   5     2073.22     2046.68     14.52 o 
   6   3   5      434.27      426.02      7.49 o 
   7   3   5       64.53       65.13      3.61 o 
   8   3   5       23.44       29.92      3.10 o 
   9   3   5       88.01       91.13      4.66 o 
  10   3   5       66.15       61.79      5.82 o 
  11   3   5        0.17        0.16      2.64 o 
  12   3   5        1.89        4.41      3.65 o 
  13   3   5        5.94        4.04      3.90 o 
  14   3   5        7.35        9.53      4.08 o 
  15   3   5        3.41        3.43     12.56 o 
 -18   4   5        0.31       -4.69      4.69 o 
 -17   4   5        2.26       -2.50      4.69 o 
 -16   4   5        5.53        2.02      4.67 o 
 -15   4   5       10.20        3.78      4.37 o 
 -14   4   5       18.84       13.50      6.35 o 
 -13   4   5        2.07        5.50      4.30 o 
 -12   4   5      289.89      322.88      7.66 o 
 -11   4   5        7.62        3.80      3.14 o 
 -10   4   5        2.13       -0.03      2.78 o 
  -9   4   5      247.78      286.90     11.77 o 
  -8   4   5      425.19      414.05     25.25 o 
  -7   4   5      299.46      251.22      4.51 o 
  -6   4   5       44.74       45.15      3.03 o 
  -5   4   5        0.69        8.05      2.26 o 
  -4   4   5     2522.84     2862.25     15.84 o 
  -3   4   5       65.17       74.60      8.25 o 
  -2   4   5     4282.25     4459.09     53.03 o 
  -1   4   5       31.62       18.83      3.03 o 
   0   4   5      762.55      723.23     20.27 o 
   1   4   5       64.89       78.34      5.78 o 
   2   4   5     4670.07     4849.58     22.48 o 
   3   4   5     1345.77     1323.21     11.19 o 
   4   4   5        0.06        2.42      2.39 o 
   5   4   5      260.15      229.00      6.38 o 
   6   4   5       12.09       14.21      3.35 o 
   7   4   5      242.06      233.68      7.33 o 
   8   4   5        7.07        8.01      2.91 o 
   9   4   5       25.97       32.48      4.34 o 
  10   4   5        2.09       -2.71      2.71 o 
  11   4   5        4.14        3.56      2.93 o 
  12   4   5      141.73      154.25      6.61 o 
  13   4   5       23.78       20.60      4.36 o 
  14   4   5        5.17        2.90      4.49 o 
  15   4   5       29.97       33.31      5.01 o 
 -17   5   5        2.83        4.37      5.00 o 
 -16   5   5        4.32        0.54      4.56 o 
 -15   5   5        0.55       -2.97      4.64 o 
 -14   5   5        0.35        0.77      4.36 o 
 -13   5   5       51.09       48.00      5.96 o 
 -12   5   5       14.00       10.03      4.77 o 
 -11   5   5      370.87      363.28     10.28 o 
 -10   5   5       83.71       78.28      5.08 o 
  -9   5   5       25.51       34.40      4.70 o 
  -8   5   5      133.27      136.92      5.44 o 
  -7   5   5      761.27      810.07     13.88 o 
  -6   5   5      571.06      631.28      8.24 o 
  -5   5   5      167.08      183.96      3.93 o 
  -4   5   5      209.23      277.57      5.33 o 
  -3   5   5        9.65       25.78      2.00 o 
  -2   5   5      361.98      428.17      6.67 o 
  -1   5   5      605.47      446.33      5.46 o 
   0   5   5      179.08      145.68      3.86 o 
   1   5   5      671.93      712.96      6.32 o 
   2   5   5        0.37        2.50      1.42 o 
   3   5   5      105.52      119.95      6.51 o 
   4   5   5        0.00       -0.43      2.59 o 
   5   5   5      321.76      246.81      8.72 o 
   6   5   5      447.42      403.93      8.14 o 
   7   5   5       20.49       17.41      3.58 o 
   8   5   5        2.53        0.41      2.90 o 
   9   5   5      159.42      158.12      5.63 o 
  10   5   5       39.36       39.65      3.73 o 
  11   5   5       57.76       58.69      4.27 o 
  12   5   5       18.61       17.29      3.44 o 
  13   5   5        6.30        6.38      3.27 o 
  14   5   5        3.11        0.17      3.94 o 
 -16   6   5        7.83        9.81      5.55 o 
 -15   6   5        2.78       -3.34      4.57 o 
 -14   6   5       17.36       17.26      5.07 o 
 -13   6   5        6.00        3.59      4.50 o 
 -12   6   5       69.84       73.72      6.32 o 
 -11   6   5       30.56       20.84      4.80 o 
 -10   6   5       14.41       11.92      4.41 o 
  -9   6   5        8.57        9.79      3.22 o 
  -8   6   5       49.25       48.55      8.48 o 
  -7   6   5      532.02      521.98      8.33 o 
  -6   6   5      285.32      273.06      6.61 o 
  -5   6   5     1083.70     1068.92     22.39 o 
  -4   6   5       69.66       83.21      4.80 o 
  -3   6   5       12.82       19.05      2.30 o 
  -2   6   5       67.05       87.85      4.04 o 
  -1   6   5      299.36      284.99      7.21 o 
   0   6   5      402.76      363.10      5.73 o 
   1   6   5       10.11        5.41      2.02 o 
   2   6   5        0.03        7.98      2.62 o 
   3   6   5      570.40      583.47     20.08 o 
   4   6   5      588.56      572.08     11.49 o 
   5   6   5      112.14      110.04      9.89 o 
   6   6   5       35.43       37.52      5.20 o 
   7   6   5      323.13      309.06      8.67 o 
   8   6   5       72.51       82.42      7.41 o 
   9   6   5       45.22       39.14      4.30 o 
  10   6   5        0.27       -1.17      3.34 o 
  11   6   5        2.64        1.14      3.43 o 
  12   6   5        2.21        8.94      3.75 o 
  13   6   5        1.84        4.18      3.72 o 
 -15   7   5       15.23       18.17      5.44 o 
 -14   7   5       13.30       15.07      6.15 o 
 -13   7   5        3.90        5.26      8.12 o 
 -12   7   5       32.92       25.35      5.36 o 
 -11   7   5      226.09      232.62     14.52 o 
 -10   7   5        0.71        0.30      4.05 o 
  -9   7   5       32.06       44.67      5.49 o 
  -8   7   5       79.57       85.62      4.89 o 
  -7   7   5      124.25      120.77      5.75 o 
  -6   7   5        1.77        0.36      3.29 o 
  -5   7   5      786.65      763.07      9.71 o 
  -4   7   5      131.97      131.17      5.61 o 
  -3   7   5      780.76      695.75      8.02 o 
  -2   7   5       89.35       86.56      4.56 o 
  -1   7   5      231.79      276.86      5.71 o 
   0   7   5      116.39      126.96      5.44 o 
   1   7   5      496.65      464.67      8.04 o 
   2   7   5      546.85      477.53     10.68 o 
   3   7   5      276.51      276.82      9.38 o 
   4   7   5      177.25      172.49      8.41 o 
   5   7   5       77.56       87.11      6.44 o 
   6   7   5      168.56      169.83      8.45 o 
   7   7   5       62.17       63.67      4.87 o 
   8   7   5       40.33       32.61      4.23 o 
   9   7   5        4.75        3.20      3.75 o 
  10   7   5       17.74       19.83      4.92 o 
  11   7   5       34.56       26.09      4.71 o 
  12   7   5       66.93       64.61      5.26 o 
  13   7   5        0.02       -4.21      4.21 o 
 -14   8   5        0.00       -3.69      4.87 o 
 -13   8   5        3.26       -4.98      4.98 o 
 -12   8   5       17.46       17.81      5.28 o 
 -11   8   5        5.10        3.18      4.55 o 
 -10   8   5       79.21       71.38     11.09 o 
  -9   8   5       55.24       48.69      5.71 o 
  -8   8   5      299.33      303.00     13.67 o 
  -7   8   5        2.88        0.69      4.25 o 
  -6   8   5      114.34      126.39      5.81 o 
  -5   8   5      797.48      800.16     12.18 o 
  -4   8   5      112.23      120.07      5.92 o 
  -3   8   5      648.46      646.25     10.61 o 
  -2   8   5      296.56      282.23      6.31 o 
  -1   8   5     1282.82     1303.96     13.03 o 
   0   8   5        3.13       -0.46      3.29 o 
   1   8   5       19.58       14.80      4.55 o 
   2   8   5      176.92      190.45      8.79 o 
   3   8   5      657.46      658.31     21.16 o 
   4   8   5       11.38       17.55      4.79 o 
   5   8   5       23.26       14.03      4.58 o 
   6   8   5       14.42       13.94      4.90 o 
   7   8   5        6.63        3.36      3.96 o 
   8   8   5       82.90       74.00      5.13 o 
   9   8   5       37.18       38.00      4.84 o 
  10   8   5        9.95       12.75      4.22 o 
  11   8   5        0.39       -1.70      5.50 o 
  12   8   5        1.53        1.78     10.20 o 
 -13   9   5        4.33        0.77      5.38 o 
 -12   9   5        0.14       -5.66      6.41 o 
 -11   9   5        4.24        2.84      4.95 o 
 -10   9   5        0.00       -1.62      4.66 o 
  -9   9   5       27.37       30.00      5.81 o 
  -8   9   5      108.82      100.04      7.77 o 
  -7   9   5       32.35       32.79      5.14 o 
  -6   9   5       98.63       85.25      6.64 o 
  -5   9   5        2.70        6.53      3.89 o 
  -4   9   5      359.21      349.82      7.13 o 
  -3   9   5       42.45       37.86      3.49 o 
  -2   9   5      337.38      321.02     10.47 o 
  -1   9   5        6.71        4.80      4.84 o 
   0   9   5      274.83      255.80      9.47 o 
   1   9   5        3.54        3.27      4.31 o 
   2   9   5      570.20      543.60     12.11 o 
   3   9   5      366.20      365.45     10.92 o 
   4   9   5       47.11       51.09      6.16 o 
   5   9   5        4.78        2.82      7.58 o 
   6   9   5      386.15      394.69     27.13 o 
   7   9   5       14.97       14.80      4.37 o 
   8   9   5        0.30       -1.79      3.72 o 
   9   9   5        2.17        2.11      4.71 o 
  10   9   5       79.24       70.85      7.09 o 
 -12  10   5        0.86       -4.94      4.94 o 
 -11  10   5       58.50       58.99      6.99 o 
 -10  10   5        7.28        3.92      5.14 o 
  -9  10   5       20.94       18.38      5.43 o 
  -8  10   5       10.32       14.16      5.24 o 
  -7  10   5       31.32       29.16      5.55 o 
  -6  10   5        0.39       -1.43      4.19 o 
  -5  10   5        4.49        1.51      3.68 o 
  -4  10   5       80.71       68.14      5.96 o 
  -3  10   5       42.27       51.72      4.81 o 
  -2  10   5      254.79      261.83      7.71 o 
  -1  10   5       42.81       30.85      5.21 o 
   0  10   5       14.50       22.78      5.08 o 
   1  10   5        0.02       -1.80      4.25 o 
   2  10   5      110.64      107.65      8.11 o 
   3  10   5       18.59       13.46      5.00 o 
   4  10   5       56.30       67.87     12.76 o 
   5  10   5       11.87       13.59      5.99 o 
   6  10   5        4.80        0.90      3.89 o 
   7  10   5        0.86        3.48      3.82 o 
   8  10   5       34.01       33.83      6.18 o 
   9  10   5       11.99        8.66      5.64 o 
 -10  11   5       50.02       57.70     12.76 o 
  -9  11   5        5.79        0.42      4.92 o 
  -8  11   5       32.78       38.87      6.18 o 
  -7  11   5        1.39       -2.19      4.58 o 
  -6  11   5       21.75       18.91      5.19 o 
  -5  11   5       15.43       21.37      5.53 o 
  -4  11   5      160.94      171.81     33.81 o 
  -3  11   5        2.58        5.38      5.43 o 
  -2  11   5       10.01       12.68      5.11 o 
  -1  11   5       11.26        4.44      4.73 o 
   0  11   5       64.98       64.69      6.49 o 
   1  11   5        2.65        0.04      4.57 o 
   2  11   5       28.25       29.06      5.52 o 
   3  11   5       26.43       15.87      5.54 o 
   4  11   5        0.11       -6.50      6.50 o 
   5  11   5        0.09        1.50      4.91 o 
   6  11   5       75.52       82.36      6.41 o 
   7  11   5        1.41       -1.41      5.31 o 
  -6  12   5      107.47      136.12     10.80 o 
  -5  12   5        5.33       13.56      5.92 o 
  -4  12   5        0.51       -2.30      5.00 o 
  -3  12   5        7.03        0.00      8.07 o 
  -2  12   5       29.64       43.56      9.18 o 
  -1  12   5        1.36       -4.90      4.90 o 
   0  12   5        8.22        6.01      5.15 o 
   1  12   5        0.05        0.95      5.08 o 
   2  12   5        6.16        0.25      7.41 o 
   3  12   5        1.76        4.26      5.89 o 
   4  12   5       17.18       19.19      6.16 o 
 -16   0   6       57.76       50.40      8.02 o 
 -14   0   6       29.30       35.24      4.89 o 
 -12   0   6       71.21       75.41      6.87 o 
 -10   0   6       11.53       17.75      3.75 o 
  -8   0   6      294.99      321.12      7.21 o 
  -6   0   6      148.90      131.01      5.24 o 
  -4   0   6       44.66       64.72      6.32 o 
  -2   0   6      514.87      463.51      8.83 o 
   0   0   6     2621.62     2706.70     16.11 o 
   2   0   6     3313.43     3297.85     19.12 o 
   6   0   6      497.77      541.66      6.65 o 
   8   0   6        9.43        8.94      2.52 o 
  10   0   6       15.20       10.43      3.75 o 
  12   0   6        4.49        1.28      6.47 o 
  14   0   6        7.02        7.70      7.16 o 
 -18   1   6       11.81        6.64      7.01 o 
 -17   1   6        2.34       -2.27      4.39 o 
 -16   1   6      100.75      108.50      6.25 o 
 -15   1   6       28.50       26.35      4.55 o 
 -14   1   6       51.27       52.95      3.74 o 
 -13   1   6      296.48      308.46      6.41 o 
 -12   1   6       59.08       47.24      3.38 o 
 -11   1   6       32.79       29.84      2.98 o 
 -10   1   6        2.50        3.85      2.26 o 
  -9   1   6      684.17      720.40      7.10 o 
  -8   1   6     1540.04     1583.61     11.67 o 
  -7   1   6      533.93      613.17      9.09 o 
  -6   1   6      331.76      346.16      8.80 o 
  -5   1   6      161.32      161.53      4.48 o 
  -4   1   6        3.26        3.59      1.79 o 
  -3   1   6      608.80      638.91      6.91 o 
  -2   1   6      427.35      408.99      5.02 o 
  -1   1   6      693.13      695.99      6.20 o 
   0   1   6     1258.59     1174.03      6.82 o 
   1   1   6     2523.46     2700.24     19.17 o 
   2   1   6      629.96      634.04      9.58 o 
   3   1   6      328.47      357.53      7.19 o 
   4   1   6      969.05      884.07      6.93 o 
   5   1   6       74.27       74.05      3.18 o 
   6   1   6      162.18      160.76      4.10 o 
   7   1   6      725.76      746.80     11.19 o 
   8   1   6       99.68      102.91      3.72 o 
   9   1   6        0.18       -0.44      2.38 o 
  10   1   6       31.78       30.65      3.80 o 
  11   1   6        1.60       -0.20      3.01 o 
  12   1   6        1.59        4.54      4.56 o 
  13   1   6       27.16       22.66      5.56 o 
  14   1   6       13.50       20.97      5.66 o 
  15   1   6        0.33       -0.72      6.34 o 
 -18   2   6       35.85       30.78      5.72 o 
 -17   2   6        7.72        6.65      4.56 o 
 -16   2   6       75.57       56.33      5.87 o 
 -15   2   6       28.05       20.26      4.03 o 
 -14   2   6       15.59       18.90      3.79 o 
 -13   2   6      319.87      327.05      7.71 o 
 -12   2   6      192.51      181.43      6.54 o 
 -11   2   6      291.20      282.66      5.74 o 
 -10   2   6      145.82      159.51      4.83 o 
  -9   2   6        2.54        3.97      2.11 o 
  -8   2   6      621.64      647.29      9.57 o 
  -7   2   6      224.60      321.58      7.98 o 
  -6   2   6     2336.30     2348.37     13.79 o 
  -5   2   6      585.21      579.94     10.78 o 
  -4   2   6      117.25      120.52      5.25 o 
  -3   2   6        0.23        2.82      1.51 o 
  -2   2   6      388.22      404.43      7.95 o 
  -1   2   6       13.54       20.28      1.69 o 
   0   2   6        0.30        2.68      1.37 o 
   1   2   6     1357.70     1383.40      9.54 o 
   2   2   6        4.79        2.78      1.24 o 
   3   2   6     1314.62     1273.34      7.79 o 
   4   2   6      139.13       97.43      4.08 o 
   5   2   6        0.04       -1.52      2.22 o 
   6   2   6      347.53      315.93      4.75 o 
   7   2   6        8.43        7.79      2.67 o 
   8   2   6       19.93       15.72      2.74 o 
   9   2   6        0.39        2.18      2.54 o 
  10   2   6      440.77      417.92     13.10 o 
  11   2   6      101.75      108.83      5.98 o 
  12   2   6       11.72       10.75      3.75 o 
  13   2   6       20.72       25.77      6.84 o 
  14   2   6       61.53       59.53      6.80 o 
  15   2   6        0.01        1.12     10.41 o 
 -18   3   6        3.16        3.67      4.97 o 
 -17   3   6       13.66       11.96      5.00 o 
 -16   3   6        3.64        3.88      4.61 o 
 -15   3   6       20.28       28.98      5.39 o 
 -14   3   6        0.48        2.34      3.25 o 
 -13   3   6      110.22      116.05      6.19 o 
 -12   3   6      949.23     1008.27     11.66 o 
 -11   3   6      268.97      241.46     10.49 o 
 -10   3   6       94.43       87.83      5.27 o 
  -9   3   6        2.21        1.33      2.74 o 
  -8   3   6     1271.62     1251.25      8.66 o 
  -7   3   6        0.10       -2.14      2.14 o 
  -6   3   6        7.44        2.11      2.10 o 
  -5   3   6     2482.93     2717.81     22.97 o 
  -4   3   6       37.99       62.01      3.85 o 
  -3   3   6      116.75      102.98      3.46 o 
  -1   3   6     3249.56     3521.45     47.81 o 
   0   3   6      277.75      338.31      3.57 o 
   1   3   6      130.09      109.58      3.07 o 
   2   3   6      365.74      400.12      4.18 o 
   3   3   6       33.65       57.96      3.55 o 
   4   3   6       96.80       65.65      3.80 o 
   5   3   6       93.23       92.46      9.93 o 
   6   3   6      300.72      261.46      6.59 o 
   7   3   6       14.53       17.01      3.45 o 
   8   3   6      105.76      111.57      5.03 o 
   9   3   6        8.42        4.10      2.79 o 
  10   3   6       17.56       12.13      3.01 o 
  11   3   6       83.02       81.03      4.73 o 
  12   3   6       66.39       73.20      5.32 o 
  13   3   6        0.12       -2.98      3.50 o 
  14   3   6        7.56       10.35      5.52 o 
  15   3   6        3.32        7.20      5.32 o 
 -18   4   6        0.30        0.93      4.97 o 
 -17   4   6        0.49        3.41      4.77 o 
 -16   4   6       10.08       14.46      5.10 o 
 -15   4   6      133.13      132.89      7.95 o 
 -14   4   6       44.99       63.25     10.05 o 
 -13   4   6       77.11       76.37      6.50 o 
 -12   4   6      455.80      459.16     16.46 o 
 -11   4   6      237.61      239.31      6.89 o 
 -10   4   6       48.28       55.37      4.10 o 
  -9   4   6       98.11       95.77      5.41 o 
  -8   4   6        0.76        4.90      2.77 o 
  -7   4   6      326.57      375.86      6.83 o 
  -6   4   6       80.81      110.87      4.88 o 
  -5   4   6     3812.60     4260.41     21.23 o 
  -4   4   6      446.12      451.12      6.52 o 
  -3   4   6       99.28       87.87      3.66 o 
  -2   4   6      978.34     1083.10     10.13 o 
  -1   4   6     4876.95     5209.60     38.89 o 
   0   4   6     1812.97     1819.76     41.53 o 
   1   4   6       40.57       36.64      1.88 o 
   2   4   6     1709.73     1744.37     14.61 o 
   3   4   6      267.85      256.93      5.95 o 
   4   4   6      155.27      126.97      5.19 o 
   5   4   6      626.34      655.16     12.57 o 
   6   4   6     1181.38     1120.32     18.18 o 
   7   4   6        8.44        6.99      3.29 o 
   8   4   6        0.01       -2.68      2.68 o 
   9   4   6       65.12       66.98      3.58 o 
  10   4   6       82.41       76.89      4.37 o 
  11   4   6        9.75       12.00      3.19 o 
  12   4   6        7.52        9.44      3.22 o 
  13   4   6       22.27       19.90      4.38 o 
  14   4   6        0.40       -0.37      3.92 o 
 -17   5   6        2.24       -7.15      8.22 o 
 -16   5   6        7.27        8.83      5.33 o 
 -15   5   6        0.11       -2.39      4.76 o 
 -14   5   6        4.06        2.75      5.16 o 
 -13   5   6        6.19        4.84      4.51 o 
 -12   5   6        0.01       -2.92      3.75 o 
 -11   5   6        6.00        5.54      3.34 o 
 -10   5   6       25.58       23.27      3.57 o 
  -9   5   6       36.29       33.48      3.54 o 
  -8   5   6        1.74       -1.87      2.76 o 
  -7   5   6      100.65      104.46      5.46 o 
  -6   5   6       16.78       12.96      3.29 o 
  -5   5   6        5.11        4.79      2.42 o 
  -4   5   6      125.65      148.30      5.03 o 
  -3   5   6      160.14      116.32      3.17 o 
  -2   5   6      635.32      664.64      7.00 o 
  -1   5   6       28.34       28.71      2.22 o 
   0   5   6      596.66      700.19     11.59 o 
   1   5   6       17.54       20.66      1.88 o 
   2   5   6      294.24      311.80      8.62 o 
   3   5   6      397.98      382.04      7.34 o 
   4   5   6     1016.48      929.69     17.95 o 
   5   5   6        3.26        1.74      3.23 o 
   6   5   6       29.40       23.26      3.68 o 
   7   5   6        1.59       -0.98      3.42 o 
   8   5   6      334.73      320.90      7.06 o 
   9   5   6       72.58       80.82      5.62 o 
  10   5   6       53.53       48.88      4.02 o 
  11   5   6        7.81        5.03      3.20 o 
  12   5   6       12.43        9.38      3.42 o 
  13   5   6       13.60       14.39      5.14 o 
  14   5   6       15.04       25.83      5.73 o 
 -16   6   6        1.93       -0.78      4.78 o 
 -15   6   6        1.13       -4.61      4.61 o 
 -14   6   6       45.03       42.71      7.91 o 
 -13   6   6       18.23       15.16      4.93 o 
 -12   6   6       34.10       36.10      6.45 o 
 -11   6   6       50.58       43.88      5.35 o 
 -10   6   6      279.90      284.98      7.48 o 
  -9   6   6      103.63       97.58      6.05 o 
  -8   6   6        9.59       11.98      3.37 o 
  -7   6   6        5.91        1.22      2.93 o 
  -6   6   6      104.23      115.46      5.29 o 
  -5   6   6      271.77      339.13      6.93 o 
  -4   6   6       60.34       47.14      3.62 o 
  -3   6   6        5.97       -1.29      2.21 o 
  -2   6   6        7.29        7.57      2.26 o 
  -1   6   6       66.72       66.58      3.43 o 
   0   6   6      159.66      141.09      4.33 o 
   1   6   6       77.45       60.08      4.13 o 
   2   6   6      413.15      383.13     25.69 o 
   3   6   6       54.99       45.53      6.99 o 
   4   6   6        0.02       -0.81      3.96 o 
   5   6   6       54.32       65.80      5.81 o 
   6   6   6       72.38       66.83      7.76 o 
   7   6   6      190.88      199.10     13.02 o 
   8   6   6       77.57       81.59      4.93 o 
   9   6   6      105.02      114.61      5.18 o 
  10   6   6        5.34        6.24      3.24 o 
  11   6   6        0.13       -3.09      3.73 o 
  12   6   6       45.74       57.72      4.52 o 
  13   6   6       11.35       18.31      4.26 o 
 -16   7   6        3.69        3.22      5.47 o 
 -15   7   6        9.22        3.04      5.30 o 
 -14   7   6        1.84        7.46      5.06 o 
 -13   7   6        0.18       -3.35      4.25 o 
 -12   7   6       88.68      100.04      7.53 o 
 -11   7   6       23.29       15.30      4.86 o 
 -10   7   6       54.32       48.22      5.50 o 
  -9   7   6       16.09       13.76      6.25 o 
  -8   7   6      318.02      320.63      7.47 o 
  -7   7   6        4.31        3.17      3.07 o 
  -6   7   6      292.86      262.27      6.84 o 
  -5   7   6       20.16       22.93      3.35 o 
  -4   7   6       46.57       63.30      4.15 o 
  -3   7   6        0.11        1.09      2.56 o 
  -2   7   6      172.04      185.26      5.37 o 
  -1   7   6      448.61      484.97      7.85 o 
   0   7   6      237.50      234.91      6.77 o 
   1   7   6       39.06       31.03      4.66 o 
   2   7   6       47.21       41.26      5.06 o 
   3   7   6      436.71      441.24     10.95 o 
   4   7   6       57.47       63.20      7.01 o 
   5   7   6        0.08        0.27      4.12 o 
   6   7   6        3.51        1.37      4.13 o 
   7   7   6      133.22      130.49      8.13 o 
   8   7   6       17.99       16.19      4.04 o 
   9   7   6      101.53      108.86      5.53 o 
  10   7   6        3.14       -2.27      3.84 o 
  11   7   6        0.38       -3.58      3.58 o 
  12   7   6       33.81       32.25      4.83 o 
 -15   8   6       12.83       17.29      6.08 o 
 -14   8   6        0.09       -9.40      9.40 o 
 -13   8   6        0.91        4.50      5.04 o 
 -12   8   6       37.01       43.39      9.13 o 
 -11   8   6      170.17      180.58     13.01 o 
 -10   8   6       14.00        7.41      4.98 o 
  -9   8   6       14.52       17.03      5.13 o 
  -8   8   6      229.47      235.84      9.18 o 
  -7   8   6       78.01       92.62      5.70 o 
  -6   8   6      103.34      101.21      5.81 o 
  -5   8   6      134.50      155.31      6.47 o 
  -4   8   6      780.36      817.75      9.84 o 
  -3   8   6      310.46      346.15      6.83 o 
  -2   8   6       15.32       19.03      3.17 o 
  -1   8   6      151.24      150.93      6.41 o 
   0   8   6      395.88      420.51     10.84 o 
   1   8   6      203.19      209.78      8.97 o 
   2   8   6       75.49       77.24      6.22 o 
   3   8   6       10.92       14.27      4.77 o 
   4   8   6       12.75        5.99      4.54 o 
   5   8   6       92.16      101.10     11.22 o 
   6   8   6      121.20      131.81      8.30 o 
   7   8   6       51.71       62.89      5.46 o 
   8   8   6       30.14       35.89      4.92 o 
   9   8   6        0.67        6.60      4.17 o 
  10   8   6       50.41       57.33      5.54 o 
  11   8   6        7.40       15.93      6.11 o 
 -13   9   6        0.45       -4.55      4.55 o 
 -12   9   6        1.12        1.74      4.77 o 
 -11   9   6       90.31      110.56      8.15 o 
 -10   9   6       37.76       39.65      5.95 o 
  -9   9   6       55.34       40.59      5.83 o 
  -8   9   6       21.79       26.21      5.23 o 
  -7   9   6      231.20      231.68      9.22 o 
  -6   9   6       33.10       33.55      4.15 o 
  -5   9   6      344.45      320.71      7.19 o 
  -4   9   6        7.44       -0.16      3.01 o 
  -3   9   6      312.07      305.72      7.81 o 
  -2   9   6        2.81        2.15      3.19 o 
  -1   9   6      782.58      750.65     34.88 o 
   0   9   6        0.00        0.99      5.33 o 
   1   9   6       69.00       74.13      6.28 o 
   2   9   6       57.18       55.78      5.93 o 
   3   9   6      319.94      295.60     24.45 o 
   4   9   6       15.57       13.65      4.90 o 
   5   9   6       22.51       25.18      5.56 o 
   6   9   6        1.22        2.23      4.70 o 
   7   9   6       55.57       61.15      5.80 o 
   8   9   6       15.31       16.42      4.44 o 
   9   9   6       43.59       40.84      6.14 o 
  10   9   6        2.55        8.14      5.52 o 
 -12  10   6        1.64       10.10      5.23 o 
 -11  10   6        8.28        8.30      5.52 o 
 -10  10   6       53.58       57.67      6.85 o 
  -9  10   6        0.27       -3.22      4.66 o 
  -8  10   6        2.25        0.07      4.63 o 
  -7  10   6        1.48       -2.99      4.44 o 
  -6  10   6       35.91       29.65      5.45 o 
  -5  10   6       51.46       55.38      5.02 o 
  -4  10   6        1.70        0.52      3.76 o 
  -3  10   6        3.30        4.40      3.89 o 
  -2  10   6        3.33        1.28      4.49 o 
  -1  10   6      166.96      152.45     12.02 o 
   0  10   6        0.04        1.73      7.68 o 
   1  10   6        0.10        2.04      4.73 o 
   2  10   6       35.01       35.60      5.56 o 
   3  10   6       46.75       50.71      6.36 o 
   4  10   6       16.33       17.89      5.24 o 
   5  10   6        1.57        2.25      5.13 o 
   6  10   6       42.56       49.39      5.42 o 
   7  10   6       14.80       11.16      5.29 o 
   8  10   6       17.47       17.53      6.02 o 
 -10  11   6        9.97       14.40      8.17 o 
  -9  11   6        0.12       -0.62      4.92 o 
  -8  11   6        2.01       -0.19      5.02 o 
  -7  11   6       15.63       18.19      5.22 o 
  -6  11   6       23.23       22.33      5.91 o 
  -5  11   6       11.66       11.53      5.49 o 
  -4  11   6        0.47        0.26      4.86 o 
  -3  11   6       14.79       17.98      5.44 o 
  -2  11   6        0.14       -1.94      4.72 o 
  -1  11   6       94.32      102.68      8.36 o 
   0  11   6       27.47       23.98      5.54 o 
   1  11   6        0.94        7.17      4.77 o 
   2  11   6       13.56       11.04      5.36 o 
   3  11   6       18.58       19.84      5.53 o 
   4  11   6        0.06        0.63      5.10 o 
   5  11   6       40.18       44.93      6.76 o 
   6  11   6       42.47       41.35      6.47 o 
  -6  12   6        2.36       -1.82      5.68 o 
  -5  12   6        1.26       -2.92      4.86 o 
  -4  12   6        0.75        0.94      7.75 o 
  -3  12   6        3.55        5.96      7.80 o 
  -2  12   6        3.17        6.64      8.05 o 
  -1  12   6        0.96        1.12      5.52 o 
   0  12   6        1.16       -5.18      5.18 o 
   1  12   6       67.84       57.97      6.99 o 
   2  12   6        8.86       -3.69      5.31 o 
   3  12   6        0.10       -2.24      7.75 o 
 -17   0   7        0.84       -4.63      6.62 o 
 -15   0   7      303.34      297.21     13.61 o 
 -13   0   7      192.40      214.26      8.52 o 
 -11   0   7     1045.96     1049.20     14.47 o 
  -9   0   7      267.43      267.50      7.47 o 
  -7   0   7       15.74       14.49      4.01 o 
  -5   0   7      408.90      441.12     10.43 o 
  -3   0   7      427.15      369.80      5.83 o 
  -1   0   7     4288.87     4099.66     23.50 o 
   1   0   7        7.15        8.88      2.21 o 
   3   0   7     3616.50     3696.84     29.63 o 
   5   0   7        2.44        1.45      2.67 o 
   7   0   7      214.26      221.66      8.22 o 
   9   0   7      294.00      248.99     13.72 o 
  11   0   7       36.64       43.33      8.39 o 
  13   0   7        0.04       -1.08      7.04 o 
  15   0   7        0.05       -0.91      7.70 o 
 -19   1   7        6.67        4.60      7.63 o 
 -18   1   7       21.84       22.12      7.95 o 
 -17   1   7        1.17       -1.03      3.73 o 
 -16   1   7       20.98       13.73      3.94 o 
 -15   1   7        0.22       -0.21      3.41 o 
 -14   1   7      209.94      218.29      6.86 o 
 -13   1   7        5.02        2.58      3.48 o 
 -12   1   7       19.05       17.68      3.50 o 
 -11   1   7       88.54       86.81      5.54 o 
 -10   1   7        3.98        3.60      2.81 o 
  -9   1   7      160.54      129.05      6.26 o 
  -8   1   7      382.35      430.23      6.71 o 
  -7   1   7      534.83      569.45     20.44 o 
  -6   1   7      378.24      338.70      5.67 o 
  -5   1   7      191.00      273.09      6.18 o 
  -4   1   7        2.48        6.86      1.60 o 
  -3   1   7       18.30       14.88      1.99 o 
  -2   1   7     3418.65     3476.04     16.08 o 
  -1   1   7       44.79       66.31      4.60 o 
   0   1   7      407.17      459.67      7.31 o 
   1   1   7      306.24      265.04      4.08 o 
   2   1   7       77.85      104.60      3.36 o 
   3   1   7      180.56      206.36      5.78 o 
   4   1   7      101.19      107.13      3.56 o 
   5   1   7       14.07        8.66      2.05 o 
   6   1   7       31.79       20.45      2.46 o 
   7   1   7      564.52      552.18      6.71 o 
   8   1   7       78.54       81.58      4.13 o 
   9   1   7       29.73       28.04      3.84 o 
  10   1   7      238.53      206.61      7.97 o 
  11   1   7       75.03       64.89      9.52 o 
  12   1   7        2.20        3.62      4.83 o 
  13   1   7        1.27       -2.30      4.62 o 
  14   1   7       27.17       29.77      6.10 o 
  15   1   7        0.72       -2.80      5.53 o 
 -18   2   7        0.16       -3.77      4.56 o 
 -17   2   7        1.41        1.88      5.81 o 
 -16   2   7        2.44        0.35      3.67 o 
 -15   2   7        3.38        2.81      3.50 o 
 -14   2   7       80.50       82.43      5.09 o 
 -13   2   7        0.43       -3.22      3.22 o 
 -12   2   7        3.18        1.06      3.30 o 
 -11   2   7      145.48      118.73      5.91 o 
 -10   2   7      304.71      265.62      5.35 o 
  -9   2   7      198.65      218.09      6.02 o 
  -8   2   7       19.22       13.13      2.51 o 
  -7   2   7       14.04       28.04      3.84 o 
  -6   2   7      754.81      775.73      8.04 o 
  -5   2   7     1016.36     1035.64      8.68 o 
  -4   2   7      347.17      291.44      5.00 o 
  -3   2   7     1546.63     1618.66     22.95 o 
  -2   2   7      203.34      225.10      3.97 o 
  -1   2   7      454.25      464.37      4.66 o 
   0   2   7      454.87      449.14      7.36 o 
   1   2   7     1553.90     1620.23     21.03 o 
   2   2   7       61.81       53.39      2.46 o 
   3   2   7      735.29      736.82     14.14 o 
   4   2   7       82.87       61.06      3.97 o 
   5   2   7        6.60        6.80      2.57 o 
   6   2   7        0.03       -1.25      1.89 o 
   7   2   7      487.36      483.58     11.04 o 
   8   2   7      226.69      212.85      5.89 o 
   9   2   7       94.19       92.53      4.95 o 
  10   2   7        0.03       -2.34      3.17 o 
  11   2   7       50.44       42.59      4.33 o 
  12   2   7       11.64        6.44      4.96 o 
  13   2   7       18.36       17.60      5.50 o 
  14   2   7        2.42        8.37      5.41 o 
 -18   3   7       18.96        7.84      5.22 o 
 -17   3   7        3.02       -4.41      4.41 o 
 -16   3   7        9.13       15.03      4.91 o 
 -15   3   7      175.87      175.49      9.38 o 
 -14   3   7        4.99        5.34      3.44 o 
 -13   3   7       19.21       14.73      3.55 o 
 -12   3   7      288.96      294.73      7.52 o 
 -11   3   7      194.87      205.28      6.65 o 
 -10   3   7       48.09       39.57      3.65 o 
  -9   3   7      241.50      248.05      8.05 o 
  -8   3   7        4.85       11.15      2.80 o 
  -7   3   7       82.73       94.71      4.82 o 
  -6   3   7       38.87       39.92      4.34 o 
  -5   3   7     2856.23     2914.76     16.16 o 
  -4   3   7     3031.56     3481.23     28.16 o 
  -3   3   7       19.77       41.10      2.77 o 
  -2   3   7      155.76      154.04      4.21 o 
  -1   3   7      618.96      628.71     12.75 o 
   0   3   7     2351.43     2680.52     16.07 o 
   1   3   7      104.28      100.82      3.24 o 
   2   3   7      436.33      438.54      5.83 o 
   3   3   7      364.32      374.68      4.45 o 
   4   3   7      161.58      204.07      5.77 o 
   5   3   7       16.69        4.72      2.82 o 
   6   3   7       75.29       85.69      5.41 o 
   7   3   7       21.23       17.13      3.59 o 
   8   3   7       10.68        4.04      2.78 o 
   9   3   7       15.86        7.96      2.83 o 
  10   3   7       88.21       86.01      4.81 o 
  11   3   7       36.56       33.26      4.39 o 
  12   3   7        3.67        6.44      3.74 o 
  13   3   7       48.14       60.32      5.26 o 
  14   3   7       10.75        7.91      8.01 o 
 -18   4   7       11.70        9.80      5.34 o 
 -17   4   7       35.93       43.93      6.93 o 
 -16   4   7        2.82        8.48      4.94 o 
 -15   4   7        2.41        2.21      9.02 o 
 -14   4   7       19.57       15.08      4.58 o 
 -13   4   7       17.22       19.69      3.77 o 
 -12   4   7      333.69      335.67      8.04 o 
 -11   4   7      314.41      311.68      7.56 o 
 -10   4   7        3.81        1.96      3.18 o 
  -9   4   7       84.12       87.95      5.46 o 
  -8   4   7      686.60      755.62     10.40 o 
  -7   4   7      992.82      938.74      9.92 o 
  -6   4   7      868.80      874.07      9.26 o 
  -5   4   7      727.18      703.39      8.15 o 
  -4   4   7        4.64        6.23      2.17 o 
  -3   4   7      174.22      193.06     10.94 o 
  -2   4   7      406.16      433.29      5.24 o 
  -1   4   7      878.97     1002.15     13.73 o 
   0   4   7       17.61       42.70      3.02 o 
   1   4   7       19.99       35.45      1.78 o 
   2   4   7       58.70       47.91      2.94 o 
   3   4   7      923.50      924.54      9.86 o 
   4   4   7       62.58       63.12      5.43 o 
   5   4   7       47.65       42.70      3.65 o 
   6   4   7       10.20        9.95      3.23 o 
   7   4   7       42.48       40.18      4.08 o 
   8   4   7        1.39       -2.77      2.77 o 
   9   4   7       41.87       39.22      3.63 o 
  10   4   7       28.76       41.66      3.81 o 
  11   4   7       36.68       41.47      4.01 o 
  12   4   7        6.17        7.39      5.11 o 
  13   4   7       40.24       43.55      5.22 o 
  14   4   7        3.89        6.36      4.46 o 
 -17   5   7        8.21        7.04      5.46 o 
 -16   5   7        0.39        1.57      4.76 o 
 -15   5   7        7.53        8.58      5.37 o 
 -14   5   7        0.76       -2.20      4.40 o 
 -13   5   7       66.41       69.42      6.32 o 
 -12   5   7        7.31        1.42      3.12 o 
 -11   5   7       44.27       45.16      4.24 o 
 -10   5   7      106.24      110.92      5.94 o 
  -9   5   7      426.54      384.23      8.20 o 
  -8   5   7       14.31       23.34      3.26 o 
  -7   5   7      536.62      508.82      8.18 o 
  -6   5   7      290.67      294.43      6.59 o 
  -5   5   7      419.45      423.43      7.17 o 
  -4   5   7     1006.08      992.46      8.64 o 
  -3   5   7      668.91      694.78      7.22 o 
  -2   5   7       59.61       57.28      3.27 o 
  -1   5   7       36.03       23.91      2.19 o 
   0   5   7      262.11      269.69      4.52 o 
   1   5   7      220.92      230.55      5.43 o 
   2   5   7      348.57      296.43      9.05 o 
   3   5   7        6.96        5.32      2.80 o 
   4   5   7        5.48        4.55      3.17 o 
   5   5   7       17.56       14.52      3.45 o 
   6   5   7       32.53       35.39      3.87 o 
   7   5   7        8.35        7.06      3.55 o 
   8   5   7       43.11       42.24      3.84 o 
   9   5   7      218.11      205.55      6.39 o 
  10   5   7       33.97       34.66      3.80 o 
  11   5   7        4.86        8.81      3.30 o 
  12   5   7        1.44        0.37      3.82 o 
  13   5   7        0.82        1.59      4.20 o 
 -16   6   7        4.27        3.87      5.28 o 
 -15   6   7       25.34       31.69      6.06 o 
 -14   6   7       16.00        8.94      4.81 o 
 -13   6   7       24.80       21.08      5.01 o 
 -12   6   7        0.95       -4.21      4.21 o 
 -11   6   7        0.02       -0.50      4.26 o 
 -10   6   7       54.17       51.54      4.33 o 
  -9   6   7       79.60       67.44      4.46 o 
  -8   6   7      180.50      174.71      6.40 o 
  -7   6   7      217.03      213.30      6.45 o 
  -6   6   7       12.33       13.23      3.24 o 
  -5   6   7      262.28      238.63      6.28 o 
  -4   6   7       35.44       49.13      3.26 o 
  -3   6   7      486.64      504.13      6.81 o 
  -2   6   7      226.08      246.38      5.43 o 
  -1   6   7      658.93      716.75      9.52 o 
   0   6   7       64.17       62.53      4.27 o 
   1   6   7        2.40        9.53      7.31 o 
   2   6   7       46.26       41.06      4.73 o 
   3   6   7       81.47       89.11     13.21 o 
   4   6   7        2.63        0.68      6.37 o 
   5   6   7       75.90       79.71      6.27 o 
   6   6   7       46.76       39.89      4.18 o 
   7   6   7       27.59       26.95      5.26 o 
   8   6   7        1.79       -1.25      3.03 o 
   9   6   7        1.02        0.16      3.09 o 
  10   6   7       37.33       49.84      4.98 o 
  11   6   7        0.75        1.63      3.18 o 
  12   6   7        0.90       -2.83      3.33 o 
  13   6   7        0.62       -1.80      3.46 o 
 -16   7   7        2.40       -0.69      8.16 o 
 -15   7   7       35.93       35.19      6.17 o 
 -14   7   7       34.21       37.27      7.62 o 
 -13   7   7        1.21        0.17      4.61 o 
 -12   7   7       23.21       19.86      5.06 o 
 -11   7   7       39.52       33.59      5.23 o 
 -10   7   7      128.46      135.73      8.14 o 
  -9   7   7        0.64        3.04      3.32 o 
  -8   7   7        0.99        2.87      3.15 o 
  -7   7   7       41.56       39.80      3.95 o 
  -6   7   7       16.91       10.64      3.32 o 
  -5   7   7      224.63      244.04      6.80 o 
  -4   7   7      272.61      251.27      6.02 o 
  -3   7   7      286.08      242.05      6.27 o 
  -2   7   7       12.98        7.29      2.69 o 
  -1   7   7      292.85      295.78      7.19 o 
   0   7   7       25.89       33.50      4.77 o 
   1   7   7       58.07       80.20      5.92 o 
   2   7   7       37.92       39.78      7.28 o 
   3   7   7        3.50        6.92      4.49 o 
   4   7   7      109.04      114.96      7.60 o 
   5   7   7      233.79      212.17     10.05 o 
   6   7   7      114.10      113.52      7.91 o 
   7   7   7        3.40        2.54      4.30 o 
   8   7   7       24.24       27.24      4.43 o 
   9   7   7       67.83       66.98      6.70 o 
  10   7   7        6.97        6.54      3.93 o 
  11   7   7        0.01       -3.81      3.81 o 
  12   7   7        6.38        4.26      4.05 o 
 -15   8   7        3.11        4.08      5.16 o 
 -14   8   7       11.57        5.47      5.36 o 
 -13   8   7       56.39       62.24      6.67 o 
 -12   8   7       94.82      105.09      8.24 o 
 -11   8   7       81.93       87.61      9.18 o 
 -10   8   7       64.09       59.90     12.73 o 
  -9   8   7        0.37        0.68      4.62 o 
  -8   8   7       39.91       45.41      4.29 o 
  -7   8   7      711.32      724.22     13.48 o 
  -6   8   7       33.94       39.37      4.14 o 
  -5   8   7       22.50       19.08      3.37 o 
  -4   8   7        1.39       -1.86      2.80 o 
  -3   8   7      733.53      779.95      9.21 o 
  -2   8   7        2.71        5.63      3.41 o 
  -1   8   7       13.93       11.60      3.47 o 
   0   8   7      393.15      351.36     31.60 o 
   1   8   7       92.61       90.08      7.15 o 
   2   8   7       14.65       11.73      4.76 o 
   3   8   7      192.49      183.50     14.97 o 
   4   8   7       31.04       37.57     10.29 o 
   5   8   7       55.67       60.93      6.37 o 
   6   8   7       21.38       13.84      4.77 o 
   7   8   7      163.10      173.04      9.46 o 
   8   8   7        1.55        1.44      3.83 o 
   9   8   7       37.05       32.38      4.06 o 
  10   8   7        1.86       -0.62      3.92 o 
  11   8   7        9.69        7.02      4.37 o 
 -13   9   7        0.07       -4.98      4.98 o 
 -12   9   7      127.60      135.93      9.18 o 
 -11   9   7       11.82       11.15      5.35 o 
 -10   9   7      164.86      155.28      8.85 o 
  -9   9   7        0.47        1.01      4.34 o 
  -8   9   7      346.78      323.71     10.34 o 
  -7   9   7       11.06        3.86      4.53 o 
  -6   9   7      168.76      161.72      6.58 o 
  -5   9   7       67.86       72.75      4.37 o 
  -4   9   7      542.21      516.14     10.73 o 
  -3   9   7        9.63        2.31      3.49 o 
  -2   9   7       83.89       88.30      5.65 o 
  -1   9   7       27.42       20.42      4.77 o 
   0   9   7      143.50      120.96      7.73 o 
   1   9   7        9.62       14.04      4.96 o 
   2   9   7       40.58       47.19      7.48 o 
   3   9   7       22.53       25.26      5.50 o 
   4   9   7      217.22      206.32      9.63 o 
   5   9   7       11.47       12.52      5.31 o 
   6   9   7        3.84        0.04      4.65 o 
   7   9   7        1.31        1.88      4.42 o 
   8   9   7       18.45        6.12      4.26 o 
   9   9   7        0.28       -1.63      4.21 o 
 -12  10   7        0.06       -0.09      5.79 o 
 -11  10   7       10.22        3.16      5.02 o 
 -10  10   7       10.67       15.67      5.58 o 
  -9  10   7        2.68        0.95      4.58 o 
  -8  10   7        1.90        6.91      4.76 o 
  -7  10   7        0.53       -6.00      6.00 o 
  -6  10   7        4.46        4.06      3.81 o 
  -5  10   7        1.56        1.26      3.66 o 
  -4  10   7       42.10       41.19      4.56 o 
  -3  10   7       36.19       29.90      4.17 o 
  -2  10   7        0.11        1.59      4.52 o 
  -1  10   7       57.42       64.94      6.53 o 
   0  10   7        2.00       -1.65      4.45 o 
   1  10   7       18.21       15.23      4.97 o 
   2  10   7       29.76       34.41      5.72 o 
   3  10   7       12.68       17.85      5.38 o 
   4  10   7       66.96       93.11     13.84 o 
   5  10   7        1.71       -0.88      5.11 o 
   6  10   7       84.15       79.56     17.58 o 
   7  10   7        0.89       -0.50      4.19 o 
   8  10   7        4.17        4.09      4.13 o 
  -9  11   7        7.97       15.47      5.79 o 
  -8  11   7        5.10        3.81      5.03 o 
  -7  11   7       27.08       23.07      6.39 o 
  -6  11   7       18.98       23.32      6.00 o 
  -5  11   7       12.57       14.68      5.49 o 
  -4  11   7       36.64       46.87      6.19 o 
  -3  11   7       22.74       22.97      5.64 o 
  -2  11   7        0.65       -0.58     11.11 o 
  -1  11   7        0.01       -4.81      4.81 o 
   0  11   7       85.12       91.64      7.59 o 
   1  11   7       36.93       23.15      5.41 o 
   2  11   7      125.08      144.29      9.20 o 
   3  11   7       11.36        9.39      5.45 o 
   4  11   7        1.98       -3.83      5.16 o 
   5  11   7        0.36       -3.27      5.33 o 
  -6  12   7        1.74       -0.38      5.40 o 
  -5  12   7        4.67        5.32      5.81 o 
  -4  12   7        2.06       -5.98      8.17 o 
  -3  12   7        1.20        2.36      8.69 o 
  -2  12   7       11.54        7.93      9.50 o 
  -1  12   7        3.93       -0.60      5.22 o 
   0  12   7       29.44       20.29      5.72 o 
   1  12   7       28.41       31.15      6.28 o 
   2  12   7        3.95       -1.35      5.25 o 
 -18   0   8       26.51       28.08      8.15 o 
 -16   0   8       48.85       45.79      8.54 o 
 -14   0   8        9.50        1.65      6.25 o 
 -12   0   8       27.06       22.47      6.47 o 
 -10   0   8      504.37      527.76     14.08 o 
  -8   0   8       13.87       44.27      5.73 o 
  -6   0   8      235.91      204.98      8.74 o 
  -4   0   8      294.17      249.97      5.27 o 
  -2   0   8      314.89      322.04      8.29 o 
   0   0   8     1518.47     1548.05     44.91 o 
   2   0   8       50.99       68.89      7.94 o 
   4   0   8        0.09        0.94      4.81 o 
   6   0   8       77.19       67.31      4.69 o 
   8   0   8       34.55       40.01      4.51 o 
  10   0   8      132.70      149.29     12.01 o 
  12   0   8       20.07       17.23      7.68 o 
  14   0   8        1.94       -2.88      6.79 o 
 -19   1   8        5.71        3.35      7.87 o 
 -18   1   8        0.37       -4.68      4.68 o 
 -17   1   8        0.08       -0.17      3.69 o 
 -16   1   8        0.02       -3.35      3.56 o 
 -15   1   8       26.07       26.76      4.10 o 
 -14   1   8       52.75       65.66      7.30 o 
 -13   1   8       15.34       13.43      3.60 o 
 -12   1   8      142.29      140.58      6.23 o 
 -11   1   8       10.05        3.39      3.09 o 
 -10   1   8      207.52      210.35      6.35 o 
  -9   1   8      304.49      315.43      6.67 o 
  -8   1   8       21.46       26.28      3.68 o 
  -7   1   8      200.98      194.73      6.47 o 
  -6   1   8      153.52      191.08      8.76 o 
  -5   1   8       10.71       19.07      2.30 o 
  -4   1   8      821.46      917.59     25.36 o 
  -3   1   8      565.81      568.62     12.19 o 
  -2   1   8      424.05      339.97      6.86 o 
  -1   1   8      275.05      316.68      5.84 o 
   0   1   8     9195.58     9597.61     81.92 o 
   1   1   8     9929.62    10247.75     47.77 o 
   2   1   8      122.01       97.55      3.53 o 
   3   1   8      115.63      135.08      4.01 o 
   4   1   8      617.88      593.35     11.72 o 
   5   1   8     1103.65     1093.25     13.81 o 
   6   1   8      288.82      280.15      9.78 o 
   7   1   8      400.24      373.42     10.61 o 
   8   1   8      235.19      261.77     12.58 o 
   9   1   8        9.72        7.96      3.20 o 
  10   1   8       43.93       40.00      6.57 o 
  11   1   8        4.28        9.51      5.06 o 
  12   1   8        0.06       -0.64      4.43 o 
  13   1   8        1.00        6.91      7.33 o 
  14   1   8       48.40       66.08      7.59 o 
 -18   2   8       39.17       46.82      6.30 o 
 -17   2   8        0.02       -4.01      4.40 o 
 -16   2   8       54.44       54.53      4.87 o 
 -15   2   8        1.32        0.07      3.41 o 
 -14   2   8      255.29      263.39      7.60 o 
 -13   2   8      285.52      267.45      7.54 o 
 -12   2   8        7.25        1.36      3.48 o 
 -11   2   8        4.83        7.76      3.23 o 
 -10   2   8       83.48       97.97      5.53 o 
  -9   2   8       33.48       50.45      3.68 o 
  -8   2   8     1252.19     1217.58     13.20 o 
  -7   2   8     1138.34     1130.63     17.68 o 
  -6   2   8      185.28      153.27      4.81 o 
  -5   2   8      316.82      329.67     16.76 o 
  -4   2   8       45.48       55.00      2.75 o 
  -3   2   8       96.62       94.67      3.40 o 
  -2   2   8     2457.18     2573.72     36.08 o 
  -1   2   8      624.25      661.90      5.61 o 
   0   2   8      125.11       96.42      3.34 o 
   1   2   8       24.10       27.31      3.67 o 
   2   2   8     3857.00     3783.05     72.97 o 
   3   2   8     2411.28     2403.96     23.42 o 
   4   2   8      578.32      582.49      9.65 o 
   5   2   8      438.11      476.24     12.28 o 
   6   2   8      418.36      429.79     15.86 o 
   7   2   8       32.60       32.41      3.91 o 
   8   2   8        0.97       -0.31      2.59 o 
   9   2   8       10.82       12.66      3.51 o 
  10   2   8       46.25       44.61      4.57 o 
  11   2   8        2.49        0.91      4.67 o 
  12   2   8        1.49        1.94      5.18 o 
  13   2   8       18.90       26.42      6.79 o 
  14   2   8        2.63       -7.12      7.12 o 
 -18   3   8       31.02       39.68      6.12 o 
 -17   3   8       11.57        8.73      5.30 o 
 -16   3   8       61.43       59.62      6.23 o 
 -15   3   8       15.58       17.34      4.02 o 
 -14   3   8      144.92      139.73      6.60 o 
 -13   3   8        3.57        3.41      3.38 o 
 -12   3   8      219.87      217.26      7.41 o 
 -11   3   8       32.45       34.34      4.02 o 
 -10   3   8       28.07       25.78      3.43 o 
  -9   3   8       26.28       33.08      3.56 o 
  -8   3   8      276.06      277.66      6.35 o 
  -7   3   8     1125.83     1143.35     24.26 o 
  -6   3   8      647.87      665.07     17.16 o 
  -5   3   8      217.27      195.50      5.28 o 
  -4   3   8      488.28      486.55      5.70 o 
  -3   3   8       13.78       29.45      2.26 o 
  -2   3   8      280.07      270.35      4.45 o 
  -1   3   8       50.58       49.65      2.11 o 
   0   3   8      773.30      740.48      6.26 o 
   1   3   8      127.33      146.92      4.16 o 
   2   3   8       33.07       29.45      1.99 o 
   3   3   8       38.40       54.66      3.88 o 
   4   3   8      569.94      506.68     13.96 o 
   5   3   8        0.00       -0.83      2.95 o 
   6   3   8       26.30       33.55      3.95 o 
   7   3   8       64.87       59.08      4.48 o 
   8   3   8       79.64       74.08      4.27 o 
   9   3   8       56.31       57.56      4.50 o 
  10   3   8       88.32       90.35      5.65 o 
  11   3   8        9.34        9.06      3.82 o 
  12   3   8        2.64       -0.93      3.84 o 
  13   3   8        0.21       -0.14      7.51 o 
  14   3   8       10.49       10.21      6.15 o 
 -18   4   8        3.13        0.97      5.01 o 
 -17   4   8       39.37       39.34      7.69 o 
 -16   4   8       15.40        6.64      5.04 o 
 -15   4   8       53.19       54.08      6.21 o 
 -14   4   8       87.22       79.41      5.40 o 
 -13   4   8        5.23        5.63      3.40 o 
 -12   4   8       86.37       91.02      5.50 o 
 -11   4   8       85.72       68.74      4.99 o 
 -10   4   8        7.97        4.70      3.21 o 
  -9   4   8        4.22       -1.02      2.86 o 
  -8   4   8     1101.93     1101.35     11.21 o 
  -7   4   8        5.86        7.56      2.86 o 
  -6   4   8      150.94      143.38      5.45 o 
  -5   4   8       48.38       62.54      3.72 o 
  -4   4   8     2504.13     2705.38     24.85 o 
  -3   4   8      579.06      740.42     12.60 o 
  -2   4   8        0.43        4.10      2.13 o 
  -1   4   8       42.65       46.96      2.11 o 
   0   4   8     1560.39     1757.84      8.75 o 
   1   4   8      107.96       87.44      3.13 o 
   2   4   8       71.83       71.88      4.78 o 
   3   4   8       16.49       21.38      3.05 o 
   4   4   8        1.08        1.35      3.32 o 
   5   4   8       43.61       41.56      4.21 o 
   6   4   8      102.06       93.92      5.78 o 
   7   4   8       39.50       39.16      4.30 o 
   8   4   8       13.21       10.58      3.71 o 
   9   4   8        7.28        8.38      3.09 o 
  10   4   8       21.56       28.54      3.57 o 
  11   4   8        0.23       -3.34      3.64 o 
  12   4   8        0.23        1.38      3.81 o 
  13   4   8        5.96        6.12      6.00 o 
 -17   5   8        0.48       -4.90      4.90 o 
 -16   5   8       24.14       27.31      7.15 o 
 -15   5   8       14.29       12.50      5.22 o 
 -14   5   8       54.89       52.48      5.84 o 
 -13   5   8        0.04        1.46      4.31 o 
 -12   5   8        7.12        9.41      3.32 o 
 -11   5   8      223.09      211.33      8.74 o 
 -10   5   8       19.93       21.69      5.18 o 
  -9   5   8        2.30        4.63      3.05 o 
  -8   5   8        0.49        2.34      2.99 o 
  -7   5   8      206.51      213.91      6.45 o 
  -6   5   8      671.24      678.26      8.91 o 
  -5   5   8      675.54      716.82      8.91 o 
  -4   5   8       73.96       73.98      4.06 o 
  -3   5   8       25.83       26.00      2.53 o 
  -2   5   8      366.29      386.72      7.47 o 
  -1   5   8       81.80       84.47      3.86 o 
   0   5   8      194.75      205.56      5.39 o 
   1   5   8      270.23      313.95     12.88 o 
   2   5   8        1.93        2.77      2.79 o 
   3   5   8       74.84       93.92      6.24 o 
   4   5   8       32.14       24.57      3.69 o 
   5   5   8        4.20        5.15      3.35 o 
   6   5   8       34.59       41.90      4.36 o 
   7   5   8       21.86       20.27      3.97 o 
   8   5   8        4.06        7.86      3.85 o 
   9   5   8       35.82       48.00      4.30 o 
  10   5   8       55.10       53.57      4.59 o 
  11   5   8       10.29       13.49      3.65 o 
  12   5   8        8.51        8.55      4.30 o 
  13   5   8       10.23       11.03      4.60 o 
 -17   6   8        4.00       -1.69      5.21 o 
 -16   6   8        0.06       -2.10      5.07 o 
 -15   6   8        1.25       -0.23      5.04 o 
 -14   6   8      103.37      118.32      8.24 o 
 -13   6   8       23.89       26.38      5.34 o 
 -12   6   8        1.50        0.69      7.65 o 
 -11   6   8       23.16       24.00      3.84 o 
 -10   6   8      167.69      173.58      6.55 o 
  -9   6   8       32.82       24.54      3.82 o 
  -8   6   8       26.46       31.05      3.68 o 
  -7   6   8      142.73      130.91      5.90 o 
  -6   6   8       28.29       26.90      3.51 o 
  -5   6   8      194.42      176.67      5.43 o 
  -4   6   8      266.68      263.98      6.04 o 
  -3   6   8      167.44      158.59      5.05 o 
  -2   6   8       38.11       33.39      2.93 o 
  -1   6   8      248.37      226.91      5.15 o 
   0   6   8      375.94      450.14      7.73 o 
   1   6   8      104.45       86.44      6.37 o 
   2   6   8      163.48      143.47     17.62 o 
   3   6   8      313.66      322.48     39.16 o 
   4   6   8        1.37        1.50      3.31 o 
   5   6   8       70.27       63.35      4.61 o 
   6   6   8       84.75       98.01      6.24 o 
   7   6   8      350.94      335.23     11.69 o 
   8   6   8       52.80       53.64      4.89 o 
   9   6   8       42.30       38.78      4.23 o 
  10   6   8       46.47       53.22      4.48 o 
  11   6   8       78.51       82.23      6.18 o 
  12   6   8        0.04        0.78      3.53 o 
 -16   7   8       24.14       18.17      5.66 o 
 -15   7   8       15.75       16.33      5.70 o 
 -14   7   8        0.10       -3.93      8.21 o 
 -13   7   8        0.47       -2.98      4.46 o 
 -12   7   8      103.16      111.58      8.16 o 
 -11   7   8       21.80       23.51      4.90 o 
 -10   7   8       11.94       14.78      3.61 o 
  -9   7   8      109.88       99.94      5.76 o 
  -8   7   8      165.74      164.46      6.35 o 
  -7   7   8      295.39      269.47      7.31 o 
  -6   7   8      237.05      263.38      7.23 o 
  -5   7   8      500.26      492.33      7.72 o 
  -4   7   8      143.34      137.15      5.30 o 
  -3   7   8       82.21       82.74      4.37 o 
  -2   7   8       86.93       97.05      4.96 o 
  -1   7   8       58.92       45.27      4.03 o 
   0   7   8      202.01      216.92     11.61 o 
   1   7   8        2.43       -0.22      4.11 o 
   2   7   8      189.70      186.64     17.58 o 
   3   7   8       73.01       74.27      6.25 o 
   4   7   8      109.23      108.98      7.94 o 
   5   7   8       13.19       15.10      5.46 o 
   6   7   8       43.08       58.42      6.13 o 
   7   7   8       25.35       27.08      5.25 o 
   8   7   8        1.94        4.47      4.08 o 
   9   7   8       30.50       29.40      4.83 o 
  10   7   8        0.01        3.06      3.96 o 
  11   7   8       33.11       28.85      4.96 o 
 -15   8   8        0.29       -0.65      5.16 o 
 -14   8   8      127.98      139.92      9.01 o 
 -13   8   8       57.51       59.85      6.83 o 
 -12   8   8       12.58       10.86      5.17 o 
 -11   8   8       18.24       17.21      5.49 o 
 -10   8   8      305.63      318.22     10.52 o 
  -9   8   8       17.18       23.84      5.44 o 
  -8   8   8       63.21       72.42      5.99 o 
  -7   8   8      277.85      262.13      7.52 o 
  -6   8   8      233.06      216.50      8.78 o 
  -5   8   8        5.66        3.76      2.99 o 
  -4   8   8       36.45       32.48      3.49 o 
  -3   8   8      513.19      518.87     11.15 o 
  -2   8   8       26.67       26.59      3.93 o 
  -1   8   8       22.18       32.98      5.24 o 
   0   8   8      398.13      365.81     13.25 o 
   1   8   8       40.56       29.90      4.97 o 
   2   8   8      237.57      240.56      9.44 o 
   3   8   8        8.35        5.19      4.42 o 
   4   8   8      142.94      138.26      8.53 o 
   5   8   8        2.45        0.90      4.56 o 
   6   8   8       19.45       21.89      5.37 o 
   7   8   8        1.55        1.94      4.91 o 
   8   8   8        5.45        3.87      4.16 o 
   9   8   8        1.24        0.12      4.18 o 
  10   8   8        8.98        6.67      4.44 o 
 -13   9   8       59.12       63.12      7.08 o 
 -12   9   8        2.86       -4.82      4.98 o 
 -11   9   8      196.10      196.38     13.76 o 
 -10   9   8        0.29        2.69      4.75 o 
  -9   9   8       41.26       44.11      6.03 o 
  -8   9   8        3.54        6.41      4.73 o 
  -7   9   8      340.97      349.26      8.50 o 
  -6   9   8       14.32       14.64      3.33 o 
  -5   9   8       16.00       17.05      3.31 o 
  -4   9   8        0.10        0.40      3.39 o 
  -3   9   8      184.70      143.25      6.40 o 
  -2   9   8       76.28       87.41      6.93 o 
  -1   9   8       32.51       38.31      5.53 o 
   0   9   8        6.64       17.00      4.98 o 
   1   9   8      201.27      181.34      8.79 o 
   2   9   8        0.09       -2.96      4.43 o 
   3   9   8       63.75       75.23      6.93 o 
   4   9   8       36.77       33.79      5.97 o 
   5   9   8        3.67        4.64      4.94 o 
   6   9   8       34.62       36.98      5.97 o 
   7   9   8       61.41       63.81     17.10 o 
   8   9   8        2.95        1.08      4.36 o 
   9   9   8       36.59       41.11      5.69 o 
 -12  10   8       21.76        8.49      5.44 o 
 -11  10   8        0.07        0.34      5.10 o 
 -10  10   8        7.85        3.84      5.18 o 
  -9  10   8       46.77       62.71      6.87 o 
  -8  10   8       37.87       38.82      7.68 o 
  -7  10   8        2.21        2.86      4.02 o 
  -6  10   8        0.56        3.75      3.77 o 
  -5  10   8        9.31       14.75      4.63 o 
  -4  10   8        0.72        2.21      3.52 o 
  -3  10   8       14.23       19.99      5.77 o 
  -2  10   8       69.77       67.84      6.48 o 
  -1  10   8        0.58        0.06      4.80 o 
   0  10   8        0.23        4.03      4.84 o 
   1  10   8       88.93       93.90      8.07 o 
   2  10   8       14.97       12.44      5.55 o 
   3  10   8        0.06       -2.44      4.88 o 
   4  10   8        3.28        4.47      6.09 o 
   5  10   8       16.23       12.93      5.83 o 
   6  10   8       52.75       61.37     10.98 o 
   7  10   8       16.12       11.03      5.31 o 
  -9  11   8        8.56        1.92      5.38 o 
  -8  11   8       16.98        9.64      6.20 o 
  -7  11   8       72.96       93.94     10.37 o 
  -6  11   8        0.00       -4.95      4.95 o 
  -5  11   8       35.08       42.43      6.31 o 
  -4  11   8        0.15       -0.94      5.23 o 
  -3  11   8       61.21       53.82      8.54 o 
  -2  11   8        0.01        0.94      5.22 o 
  -1  11   8      305.37      334.34     11.48 o 
   0  11   8       50.18       52.94      6.60 o 
   1  11   8       48.93       48.89      6.85 o 
   2  11   8       28.24       23.52      6.14 o 
   3  11   8       69.02       71.44      7.56 o 
   4  11   8       94.64      110.03      9.33 o 
   5  11   8       53.23       53.08      7.29 o 
  -5  12   8        3.22        3.64      8.86 o 
  -4  12   8        0.01       -6.13      8.10 o 
  -3  12   8      127.02      109.05      9.24 o 
  -2  12   8        6.76        2.27      5.32 o 
  -1  12   8       12.60       26.98      7.73 o 
   0  12   8       11.69       14.26      5.74 o 
   1  12   8        3.21       -7.26      7.26 o 
 -19   0   9        0.00       -2.58      7.11 o 
 -17   0   9       17.55       18.04      7.73 o 
 -15   0   9       25.24       18.75      6.96 o 
 -13   0   9      343.62      321.23     13.73 o 
 -11   0   9       50.41       43.19      6.64 o 
  -9   0   9      212.32      204.59     10.66 o 
  -7   0   9       40.82       40.85      5.29 o 
  -5   0   9       87.42      111.88      5.18 o 
  -3   0   9     3143.89     3323.36     22.57 o 
  -1   0   9     2031.25     1895.01     14.05 o 
   1   0   9     4669.58     4660.33     59.59 o 
   3   0   9       85.79       86.95      5.58 o 
   5   0   9     2964.18     3003.61     57.16 o 
   7   0   9      874.39      853.89     20.15 o 
   9   0   9        0.17       -1.11      5.59 o 
  11   0   9       32.01       36.07      8.22 o 
  13   0   9        2.74       -4.13      7.53 o 
 -19   1   9        0.54       -7.70      7.70 o 
 -18   1   9        8.82        9.47      5.41 o 
 -17   1   9        0.06       -1.03      3.87 o 
 -16   1   9       34.54       30.78      4.46 o 
 -15   1   9       22.31       17.76      5.46 o 
 -14   1   9       12.36       13.38      3.89 o 
 -13   1   9       49.03       58.53      6.16 o 
 -12   1   9      302.96      294.08      7.60 o 
 -11   1   9       50.70       61.05      4.31 o 
 -10   1   9       50.28       49.12      3.87 o 
  -9   1   9      239.83      228.95      6.43 o 
  -8   1   9       57.52       82.38      4.95 o 
  -7   1   9      827.90      843.04     21.84 o 
  -6   1   9     1084.70     1206.84     29.65 o 
  -5   1   9     1179.25     1092.06     11.10 o 
  -4   1   9      581.87      662.45      8.52 o 
  -3   1   9     4203.71     4353.81     34.81 o 
  -2   1   9     5380.72     5784.14     73.74 o 
  -1   1   9     2231.87     2430.41     17.28 o 
   0   1   9     1710.41     2076.59     22.02 o 
   1   1   9       56.83       95.50      3.78 o 
   2   1   9      945.10      950.86      7.85 o 
   3   1   9     1469.32     1474.33      9.82 o 
   4   1   9     1041.09     1097.04      8.90 o 
   5   1   9      338.50      364.86      6.19 o 
   6   1   9      116.31      124.48      5.93 o 
   7   1   9      686.89      689.09      9.98 o 
   8   1   9        0.04       -3.23      3.23 o 
   9   1   9        2.54        0.39      3.20 o 
  10   1   9        0.12        0.37      4.44 o 
  11   1   9       94.16      100.31      8.00 o 
  12   1   9        4.84       -0.82      4.93 o 
  13   1   9       33.38       35.19      6.55 o 
  14   1   9       16.47       25.04      6.72 o 
 -19   2   9        6.69       -7.38      7.38 o 
 -18   2   9        5.64        2.68      5.44 o 
 -17   2   9        9.90        6.35      4.01 o 
 -16   2   9       23.92       14.81      3.98 o 
 -15   2   9       41.31       42.43      4.47 o 
 -14   2   9       65.27       71.48      4.91 o 
 -13   2   9       26.67       24.86      3.91 o 
 -12   2   9      133.38      130.25      6.28 o 
 -11   2   9      936.25      930.92     11.07 o 
 -10   2   9       82.54       74.51      4.68 o 
  -9   2   9       11.89       10.54      2.89 o 
  -8   2   9      120.08      114.92      6.45 o 
  -7   2   9      360.85      283.70      8.13 o 
  -6   2   9       27.34       23.17      3.60 o 
  -5   2   9       17.67       13.74      2.06 o 
  -4   2   9      589.57      637.04      7.17 o 
  -3   2   9        1.81        3.72      2.45 o 
  -2   2   9       25.91       35.88      2.06 o 
  -1   2   9     1525.95     1474.00     13.81 o 
   0   2   9      593.49      648.41      8.95 o 
   1   2   9     2458.25     2523.97     12.55 o 
   2   2   9      600.37      667.54     11.48 o 
   3   2   9      442.83      471.22      9.54 o 
   4   2   9       50.14       51.93      4.13 o 
   5   2   9       40.57       28.88      3.64 o 
   6   2   9      257.49      270.98      7.14 o 
   7   2   9        5.26        2.00      3.42 o 
   8   2   9      179.12      181.90      5.85 o 
   9   2   9       51.67       52.85      5.39 o 
  10   2   9       20.72       27.98      4.06 o 
  11   2   9       14.85       18.48      5.30 o 
  12   2   9        2.77        4.14      5.14 o 
  13   2   9        5.54        8.02      5.71 o 
 -18   3   9        4.03        2.52      5.03 o 
 -17   3   9        1.72       -2.52      4.66 o 
 -16   3   9       32.67       27.20      4.44 o 
 -15   3   9        8.65       13.12      4.04 o 
 -14   3   9       82.74      104.63      6.36 o 
 -13   3   9      192.88      200.70      7.22 o 
 -12   3   9      125.77      105.40      6.40 o 
 -11   3   9      116.30      127.41      6.26 o 
 -10   3   9      135.12      140.93      6.49 o 
  -9   3   9      342.43      324.52      7.28 o 
  -8   3   9        5.47        5.55      3.03 o 
  -7   3   9      255.60      274.50      6.34 o 
  -6   3   9      266.00      255.10      6.04 o 
  -5   3   9      249.73      233.21      4.78 o 
  -4   3   9      120.79      108.36      3.89 o 
  -3   3   9       57.89       64.75      3.36 o 
  -2   3   9     1318.57     1307.07     12.32 o 
  -1   3   9      411.37      394.53      8.16 o 
   0   3   9      356.36      393.79      5.16 o 
   1   3   9      534.08      561.67      5.95 o 
   2   3   9      679.00      628.88      8.77 o 
   3   3   9       56.19       31.24      3.20 o 
   4   3   9      179.15      175.41      7.37 o 
   5   3   9       76.97       77.74      5.09 o 
   6   3   9      305.34      268.75      7.46 o 
   7   3   9      455.54      473.17      9.13 o 
   8   3   9       28.91       25.64      4.67 o 
   9   3   9       22.19       30.45      3.63 o 
  10   3   9       15.55        6.07      3.95 o 
  11   3   9       22.53       26.14      4.50 o 
  12   3   9       10.45       10.10      5.58 o 
  13   3   9        0.08        0.82      5.59 o 
 -18   4   9       29.04       22.32      6.03 o 
 -17   4   9       14.89       15.85      5.73 o 
 -16   4   9        0.42        2.43      4.76 o 
 -15   4   9       63.27       55.73      6.16 o 
 -14   4   9       42.89       30.31      4.26 o 
 -13   4   9        5.66        6.71      3.64 o 
 -12   4   9       35.28       51.36      4.48 o 
 -11   4   9      682.86      651.87     10.04 o 
 -10   4   9      410.22      390.98      8.10 o 
  -9   4   9        1.12        1.96      3.20 o 
  -8   4   9        2.85        2.85      2.89 o 
  -7   4   9     1899.80     1924.84     45.96 o 
  -6   4   9       21.00        6.84      2.80 o 
  -5   4   9       72.92       63.39      3.46 o 
  -4   4   9      296.76      274.07      5.19 o 
  -3   4   9     1109.04     1141.54      8.73 o 
  -2   4   9       10.23        9.49      1.69 o 
  -1   4   9      855.68      772.52     15.93 o 
   0   4   9      258.04      251.38      5.66 o 
   1   4   9       35.06       23.05      3.42 o 
   2   4   9       95.95      114.40      5.21 o 
   3   4   9      149.41      160.35      5.99 o 
   4   4   9      286.66      288.64      7.41 o 
   5   4   9      296.36      275.80      7.47 o 
   6   4   9       46.51       43.69      4.26 o 
   7   4   9      115.35      107.49      6.09 o 
   8   4   9       68.30       78.45      5.41 o 
   9   4   9       96.87      103.25      5.56 o 
  10   4   9      118.39      130.94      5.18 o 
  11   4   9        0.87       -3.96      3.96 o 
  12   4   9       11.35       11.66      4.32 o 
  13   4   9        3.01       -5.66     13.90 o 
 -17   5   9       21.59        9.74      5.35 o 
 -16   5   9        2.14        0.53      4.95 o 
 -15   5   9        3.45       -3.06      4.62 o 
 -14   5   9       58.27       53.90      5.81 o 
 -13   5   9        0.04       -2.34      3.39 o 
 -12   5   9        4.78       14.45      3.85 o 
 -11   5   9        2.34        0.61      3.22 o 
 -10   5   9       18.20       14.88      3.69 o 
  -9   5   9      514.39      462.93      8.89 o 
  -8   5   9      526.13      504.23      8.63 o 
  -7   5   9       99.99      127.14      6.00 o 
  -6   5   9       31.19       25.52      3.39 o 
  -5   5   9      493.34      501.15      6.92 o 
  -4   5   9      166.11      164.06      5.00 o 
  -3   5   9       10.00        7.04      2.39 o 
  -2   5   9        5.62        5.32      2.22 o 
  -1   5   9        1.58        8.18      2.43 o 
   0   5   9       43.47       40.46      2.85 o 
   1   5   9      259.03      229.34      7.77 o 
   2   5   9       63.51       73.72      4.71 o 
   3   5   9      255.74      249.45      7.08 o 
   4   5   9      342.61      306.39      7.70 o 
   5   5   9      129.70      133.87      6.58 o 
   6   5   9       21.40       20.77      3.85 o 
   7   5   9       10.54        9.80      3.70 o 
   8   5   9       45.40       47.75      4.63 o 
   9   5   9       62.93       63.10      4.49 o 
  10   5   9       11.41        5.43      3.45 o 
  11   5   9       78.38       80.82      7.39 o 
  12   5   9        5.78        5.97      4.41 o 
 -17   6   9        2.44       -2.36      5.13 o 
 -16   6   9        2.34        0.65      5.02 o 
 -15   6   9        7.90        7.98      5.11 o 
 -14   6   9       43.11       48.79      6.59 o 
 -13   6   9        6.09        7.45      5.55 o 
 -12   6   9       17.84       18.46      4.00 o 
 -11   6   9       53.34       61.45      4.76 o 
 -10   6   9       77.01       73.15      5.20 o 
  -9   6   9      147.05      144.02      6.48 o 
  -8   6   9        3.67        1.61      3.20 o 
  -7   6   9      619.29      570.34      9.12 o 
  -6   6   9      203.30      210.29      6.65 o 
  -5   6   9      174.47      155.03      5.35 o 
  -4   6   9       11.46       18.19      2.93 o 
  -3   6   9      952.57      990.86     13.47 o 
  -2   6   9       22.79       26.66      2.87 o 
  -1   6   9        0.72       -1.31      2.94 o 
   0   6   9      451.68      446.04     14.89 o 
   1   6   9        6.55       17.84      9.01 o 
   2   6   9       30.39       27.74      5.19 o 
   3   6   9      446.69      436.25     14.07 o 
   4   6   9      383.35      377.03     10.94 o 
   5   6   9       31.96       31.79      4.03 o 
   6   6   9       17.35       14.99      3.81 o 
   7   6   9       34.17       40.48      4.60 o 
   8   6   9      158.39      171.86      7.44 o 
   9   6   9        0.93       -1.94      3.39 o 
  10   6   9        2.65        6.66      3.17 o 
  11   6   9       13.60        6.43      3.63 o 
 -16   7   9        0.09        2.63      5.89 o 
 -15   7   9        3.22        1.91      5.18 o 
 -14   7   9        3.24        1.03      7.32 o 
 -13   7   9       68.39       59.91      6.43 o 
 -12   7   9       14.64        8.18      4.74 o 
 -11   7   9       61.02       56.95      6.25 o 
 -10   7   9       43.07       37.42      4.16 o 
  -9   7   9      174.82      207.87      7.00 o 
  -8   7   9       67.01       75.28      4.88 o 
  -7   7   9      109.89      132.01      6.17 o 
  -6   7   9       89.65       89.95      4.91 o 
  -5   7   9       81.48       85.08      4.86 o 
  -4   7   9       15.74       18.12      3.21 o 
  -3   7   9       71.73       80.49      4.42 o 
  -2   7   9       63.94       72.90      8.62 o 
  -1   7   9      245.11      241.12      9.48 o 
   0   7   9       16.62       21.68      4.65 o 
   1   7   9        4.30        1.35      4.40 o 
   2   7   9        2.79        0.50      4.40 o 
   3   7   9        0.35       -0.42      4.64 o 
   4   7   9       19.78       31.52      5.47 o 
   5   7   9       17.27       11.52      5.02 o 
   6   7   9        4.61        2.82      4.62 o 
   7   7   9       21.25       15.75      5.38 o 
   8   7   9      162.04      142.54      9.49 o 
   9   7   9       68.76       72.73      5.86 o 
  10   7   9        6.44        6.12      3.54 o 
  11   7   9       29.64       29.90      5.00 o 
 -15   8   9       15.77       25.18      7.27 o 
 -14   8   9        4.59        2.18      6.64 o 
 -13   8   9       40.07       34.04      6.08 o 
 -12   8   9       44.03       37.43      5.79 o 
 -11   8   9       31.71       27.30      5.85 o 
 -10   8   9      163.83      182.16      8.96 o 
  -9   8   9       98.02       98.90      5.97 o 
  -8   8   9        0.07       -1.29      3.52 o 
  -7   8   9      118.13      112.37      6.12 o 
  -6   8   9      545.77      540.00      8.42 o 
  -5   8   9       73.47       83.47      4.72 o 
  -4   8   9        0.64       -1.81      3.35 o 
  -3   8   9       90.47       87.32      5.55 o 
  -2   8   9      104.91      114.04      7.91 o 
  -1   8   9        0.03       -0.75      4.32 o 
   0   8   9      337.00      332.29     10.19 o 
   1   8   9        5.03        2.74      4.38 o 
   2   8   9      124.99      118.01      8.27 o 
   3   8   9      116.99      112.52      8.12 o 
   4   8   9       64.92       70.35      6.64 o 
   5   8   9        0.10       -3.61      4.49 o 
   6   8   9        7.86        4.72      5.11 o 
   7   8   9       56.01       61.18      6.93 o 
   8   8   9        7.24       10.75      4.46 o 
   9   8   9       77.34       94.48      6.75 o 
 -13   9   9       10.87       13.82      5.64 o 
 -12   9   9        0.70        0.70      5.06 o 
 -11   9   9        3.63        6.85      5.30 o 
 -10   9   9      213.80      211.28      9.36 o 
  -9   9   9        6.36       10.94      4.91 o 
  -8   9   9        1.92        8.25      3.70 o 
  -7   9   9        1.80        8.56      3.24 o 
  -6   9   9      156.64      154.42      6.08 o 
  -5   9   9       19.85       25.92      4.69 o 
  -4   9   9      214.27      219.98      8.89 o 
  -3   9   9       15.76       26.01      5.44 o 
  -2   9   9       21.03        8.95      4.74 o 
  -1   9   9        2.00       -3.45      4.61 o 
   0   9   9      525.49      511.24     12.49 o 
   1   9   9       57.67       49.52      9.84 o 
   2   9   9       52.04       59.20      6.33 o 
   3   9   9       32.67       23.19      5.37 o 
   4   9   9       52.48       50.17      8.62 o 
   5   9   9       29.76       23.67      5.56 o 
   6   9   9       56.05       62.13      9.74 o 
   7   9   9       36.87       39.02     10.77 o 
   8   9   9       43.15       58.11      9.04 o 
 -11  10   9        0.61       -3.02      5.17 o 
 -10  10   9       12.92       14.53      5.45 o 
  -9  10   9        0.02        3.36      4.79 o 
  -8  10   9       29.43       37.44      5.05 o 
  -7  10   9        1.67        5.05      5.43 o 
  -6  10   9       64.78       80.66      5.71 o 
  -5  10   9       73.97       90.43      6.27 o 
  -4  10   9       27.02       29.30      5.59 o 
  -3  10   9       14.19       16.93      5.30 o 
  -2  10   9      142.68      141.09      9.20 o 
  -1  10   9       30.58       28.51      5.62 o 
   0  10   9       34.92       29.97      5.65 o 
   1  10   9       19.52       19.30      5.44 o 
   2  10   9       55.14       55.35      6.63 o 
   3  10   9        9.86       14.40      5.51 o 
   4  10   9        0.07        0.90      4.94 o 
   5  10   9       23.55       22.61      6.28 o 
   6  10   9        7.16       14.56      6.21 o 
  -9  11   9       14.29        5.51      4.59 o 
  -8  11   9       50.99       58.47      9.79 o 
  -7  11   9        0.37       -2.09      5.33 o 
  -6  11   9        5.20        0.21      5.31 o 
  -5  11   9        0.46        0.43      5.05 o 
  -4  11   9      122.77      132.85      8.73 o 
  -3  11   9       47.33       48.03      6.51 o 
  -2  11   9      104.47      108.37      8.92 o 
  -1  11   9       54.14       61.27      7.00 o 
   0  11   9       25.57       25.99      5.81 o 
   1  11   9        0.00        3.31      6.84 o 
   2  11   9       59.07       65.63      7.11 o 
   3  11   9        4.12       -0.68      5.22 o 
   4  11   9       20.28        9.21      6.13 o 
  -4  12   9       47.53       65.43     10.95 o 
  -3  12   9       14.07       14.94      5.99 o 
  -2  12   9        8.67        3.51      5.69 o 
 -18   0  10       34.69       61.74      9.72 o 
 -16   0  10        6.77        8.19      7.19 o 
 -14   0  10        7.95        5.46      6.40 o 
 -12   0  10      204.06      219.33     12.77 o 
 -10   0  10       69.47       51.31      7.58 o 
  -8   0  10      258.22      184.66     10.04 o 
  -6   0  10     1171.64     1313.34     18.04 o 
  -4   0  10      151.25      211.42      5.65 o 
  -2   0  10     7400.07     7539.13     36.90 o 
   0   0  10      231.58      353.22      7.32 o 
   2   0  10        3.11        4.15      2.74 o 
   4   0  10     2358.15     2406.66     59.17 o 
   6   0  10      440.19      378.66     14.54 o 
   8   0  10       33.23       38.93      8.10 o 
  10   0  10        1.07       -3.37      6.15 o 
  12   0  10        6.85        1.65      7.31 o 
 -19   1  10        1.33        5.37      5.49 o 
 -18   1  10        1.14        3.32      5.25 o 
 -17   1  10        0.28       -4.93      5.00 o 
 -16   1  10       38.64       49.79      6.25 o 
 -15   1  10       15.25       10.15      3.90 o 
 -14   1  10        7.55       10.95      3.98 o 
 -13   1  10       16.58       20.58      4.01 o 
 -12   1  10      138.98      153.38      6.81 o 
 -11   1  10      389.16      368.73      8.12 o 
 -10   1  10      496.91      526.52      8.69 o 
  -9   1  10      205.24      226.24      7.78 o 
  -8   1  10      453.06      421.99      8.71 o 
  -7   1  10      965.51      931.17     10.22 o 
  -6   1  10      298.43      302.17      4.33 o 
  -5   1  10      440.40      436.08     10.55 o 
  -4   1  10     1825.68     1900.21     42.63 o 
  -3   1  10     2181.26     2210.90     19.26 o 
  -2   1  10     1221.28     1156.35      9.21 o 
  -1   1  10      626.46      628.71      6.49 o 
   0   1  10      693.58      689.77      6.58 o 
   1   1  10      561.13      566.96      6.23 o 
   2   1  10     1358.10     1465.84      9.83 o 
   3   1  10      348.21      363.12      7.18 o 
   4   1  10      132.67      120.86      4.77 o 
   5   1  10       81.11       77.23      5.01 o 
   6   1  10        0.15       -1.81      3.19 o 
   7   1  10       87.89       97.78      5.66 o 
   8   1  10       48.68       47.39      5.42 o 
   9   1  10        0.00       -3.97      4.25 o 
  10   1  10       70.40       76.56     10.25 o 
  11   1  10        0.61       -1.10      4.69 o 
  12   1  10       55.37       53.51      7.03 o 
  13   1  10        6.89       14.09      8.29 o 
 -18   2  10        0.93       -4.89      4.89 o 
 -17   2  10        1.78       -0.54      3.92 o 
 -16   2  10       17.54       13.25      4.26 o 
 -15   2  10       11.56        8.28      3.97 o 
 -14   2  10       43.72       49.64      4.68 o 
 -13   2  10      226.77      193.30      7.14 o 
 -12   2  10      245.62      256.89      7.51 o 
 -11   2  10      163.46      172.78      6.85 o 
 -10   2  10       71.50       64.60      4.32 o 
  -9   2  10        2.37        5.33      2.98 o 
  -8   2  10       19.05       11.17      3.13 o 
  -7   2  10        6.22        4.39      2.86 o 
  -6   2  10       10.02       12.13      2.26 o 
  -5   2  10        6.27       10.42      2.12 o 
  -4   2  10      774.29      816.40      8.34 o 
  -3   2  10      414.22      387.75      4.83 o 
  -2   2  10      556.80      629.79      6.43 o 
  -1   2  10       95.52      114.80      3.94 o 
   0   2  10      292.64      285.65      4.80 o 
   1   2  10       31.74       51.75      3.15 o 
   2   2  10      550.03      555.12      6.48 o 
   3   2  10      592.04      542.33      6.69 o 
   4   2  10      324.08      347.20     10.16 o 
   5   2  10      116.61       95.85      6.03 o 
   6   2  10      446.27      450.81      8.86 o 
   7   2  10       22.51       15.37      3.65 o 
   8   2  10       66.10       68.08      7.75 o 
   9   2  10        8.48        6.48      4.55 o 
  10   2  10       27.63       20.90      5.29 o 
  11   2  10       19.03       32.36      6.17 o 
  12   2  10       88.50      104.65      8.92 o 
  13   2  10        1.38       -2.05      5.36 o 
 -18   3  10       12.77        8.55      5.31 o 
 -17   3  10        8.95        7.69      5.26 o 
 -16   3  10       10.40       10.58      4.17 o 
 -15   3  10        4.55        7.72      3.89 o 
 -14   3  10      136.09      125.63      6.61 o 
 -13   3  10       38.14       47.15      4.47 o 
 -12   3  10      109.55      103.39      6.13 o 
 -11   3  10       49.41       66.45      6.04 o 
 -10   3  10       58.34       57.42      4.77 o 
  -9   3  10        0.32        0.32      2.88 o 
  -8   3  10       96.84       98.67      5.55 o 
  -7   3  10      522.78      534.70      9.95 o 
  -6   3  10      178.42      144.12      4.65 o 
  -5   3  10       57.10       44.98      2.95 o 
  -4   3  10       32.27       37.07      2.58 o 
  -3   3  10        9.22        6.08      1.98 o 
  -2   3  10     1418.81     1335.13     18.53 o 
  -1   3  10        1.88        3.68      1.87 o 
   0   3  10     1076.25     1076.90      8.22 o 
   1   3  10      208.67      183.97      4.58 o 
   2   3  10        4.74        2.96      2.60 o 
   3   3  10        6.44        4.51      2.94 o 
   4   3  10     1424.64     1382.39     41.23 o 
   5   3  10        0.14        1.19      3.19 o 
   6   3  10       37.35       48.09      4.42 o 
   7   3  10      104.89      107.76      6.15 o 
   8   3  10       11.93       10.84      3.65 o 
   9   3  10        0.09       -2.31      3.54 o 
  10   3  10        2.98        1.52      3.75 o 
  11   3  10       32.59       44.79      5.19 o 
  12   3  10       18.03       23.35      6.11 o 
  13   3  10        0.21        3.19     10.67 o 
 -18   4  10       13.95        5.39      5.30 o 
 -17   4  10        0.07       -4.91      4.91 o 
 -16   4  10        0.33       -2.97      4.67 o 
 -15   4  10        7.33        5.36      3.89 o 
 -14   4  10      248.30      246.90      7.84 o 
 -13   4  10       14.71       21.47      3.84 o 
 -12   4  10        6.81        4.30      3.94 o 
 -11   4  10        5.30        0.75      3.70 o 
 -10   4  10      675.36      680.87     15.16 o 
  -9   4  10       26.38       36.43      4.10 o 
  -8   4  10      393.73      380.80      7.83 o 
  -7   4  10      136.67      152.52      6.82 o 
  -6   4  10      308.03      311.34      5.90 o 
  -5   4  10       33.68       32.16      2.85 o 
  -4   4  10      944.79      918.33      9.62 o 
  -3   4  10       30.31       36.33      2.75 o 
  -2   4  10      196.48      209.73      4.04 o 
  -1   4  10        2.30        3.74      1.75 o 
   0   4  10       40.32       45.54      4.39 o 
   1   4  10        4.34        7.36      2.90 o 
   2   4  10      425.07      418.27      7.84 o 
   3   4  10      366.72      340.05      8.90 o 
   4   4  10       24.60       17.98      3.46 o 
   5   4  10        3.44        2.33      3.47 o 
   6   4  10      115.78      123.73     10.54 o 
   7   4  10       96.17       89.33      5.96 o 
   8   4  10        1.23       -1.69      3.61 o 
   9   4  10       78.84       79.85      4.69 o 
  10   4  10        0.07        0.36      4.00 o 
  11   4  10        2.31        2.73      4.08 o 
  12   4  10        9.42        9.60      4.57 o 
 -17   5  10        7.88        4.82      5.60 o 
 -16   5  10        5.29        2.17      5.06 o 
 -15   5  10       23.48       28.00      5.75 o 
 -14   5  10       23.49       12.46      3.89 o 
 -13   5  10       26.14       26.94      4.29 o 
 -12   5  10      160.18      143.70      9.71 o 
 -11   5  10       19.67        9.58      4.03 o 
 -10   5  10      288.03      269.93      7.45 o 
  -9   5  10       24.98       24.96      3.75 o 
  -8   5  10        5.59        8.04      3.34 o 
  -7   5  10      153.74      166.06      6.32 o 
  -6   5  10      175.45      190.08      5.55 o 
  -5   5  10       12.40        9.49      2.78 o 
  -4   5  10      239.65      230.94      5.50 o 
  -3   5  10        0.02        1.02      2.39 o 
  -2   5  10      246.37      233.89     10.93 o 
  -1   5  10      146.69      204.55      5.61 o 
   0   5  10      290.59      342.45      7.27 o 
   1   5  10      123.52      103.93      5.69 o 
   2   5  10      175.13      201.15      7.32 o 
   3   5  10       41.17       33.78      4.00 o 
   4   5  10      117.13      107.65      6.06 o 
   5   5  10      295.58      293.57      7.96 o 
   6   5  10       24.11       26.81      4.04 o 
   7   5  10        0.52        0.44      3.54 o 
   8   5  10      184.60      198.12      7.54 o 
   9   5  10        6.02       10.02      3.55 o 
  10   5  10        7.41        8.39      3.57 o 
  11   5  10       16.72       20.29      6.06 o 
  12   5  10       12.75       16.44      4.95 o 
 -16   6  10        0.57        0.17      4.77 o 
 -15   6  10        3.63        0.76      5.45 o 
 -14   6  10        9.99        5.90      5.34 o 
 -13   6  10        1.52        4.49      4.64 o 
 -12   6  10        0.34       -3.36      3.36 o 
 -11   6  10        9.89       10.86      3.68 o 
 -10   6  10       72.18       60.24      5.92 o 
  -9   6  10       11.49       12.88      3.60 o 
  -8   6  10      118.18      118.45      7.08 o 
  -7   6  10        8.27        2.03      3.23 o 
  -6   6  10        2.65        5.15      2.90 o 
  -5   6  10      256.75      233.15      5.83 o 
  -4   6  10      549.25      541.35     20.19 o 
  -3   6  10      942.93      884.31      8.92 o 
  -2   6  10       16.39       19.00      3.45 o 
  -1   6  10       24.32       26.07      4.72 o 
   0   6  10     1243.68     1089.86     64.37 o 
   1   6  10      950.37      916.96     20.47 o 
   2   6  10        1.51        2.19      3.36 o 
   3   6  10       61.03       50.71      5.18 o 
   4   6  10      176.94      183.57      6.97 o 
   5   6  10      654.57      668.73     15.61 o 
   6   6  10        0.81        1.30      4.20 o 
   7   6  10       31.57       42.36      4.82 o 
   8   6  10      110.43      103.58      8.35 o 
   9   6  10      220.07      216.76      9.14 o 
  10   6  10        3.22        7.81      3.80 o 
  11   6  10       47.01       44.36      4.68 o 
 -16   7  10        9.61       -0.96      5.70 o 
 -15   7  10        2.40        0.59      5.13 o 
 -14   7  10       12.67        8.72      5.34 o 
 -13   7  10        4.87        1.80      7.49 o 
 -12   7  10       34.57       37.70      5.65 o 
 -11   7  10       31.95       25.08      3.98 o 
 -10   7  10        8.96        5.99      3.53 o 
  -9   7  10        8.84       17.93      3.84 o 
  -8   7  10       60.19       52.23      4.35 o 
  -7   7  10        9.26       16.38      3.29 o 
  -6   7  10      413.61      413.79      7.39 o 
  -5   7  10        1.22        0.43      2.89 o 
  -4   7  10        2.88        0.45      2.89 o 
  -3   7  10        7.02       18.74      3.56 o 
  -2   7  10      492.35      502.90      9.01 o 
  -1   7  10       15.36        6.95      4.65 o 
   0   7  10       14.96       15.59      5.49 o 
   1   7  10       18.55       25.22      7.63 o 
   2   7  10        8.81       11.35      6.29 o 
   3   7  10        1.37        0.71      4.69 o 
   4   7  10        4.88       -0.53      4.54 o 
   5   7  10       15.99       16.27      5.37 o 
   6   7  10       50.96       51.66      6.41 o 
   7   7  10        3.62       -0.34      4.80 o 
   8   7  10        2.85        2.21      4.25 o 
   9   7  10        3.36        5.88      3.87 o 
  10   7  10       19.96       26.44      4.51 o 
 -14   8  10       20.86       17.29      5.75 o 
 -13   8  10       99.71      112.61      8.65 o 
 -12   8  10       29.44       29.17      9.86 o 
 -11   8  10       28.34       22.43      5.43 o 
 -10   8  10       52.32       59.79      4.81 o 
  -9   8  10      430.55      408.30      9.64 o 
  -8   8  10        0.05       -1.49      3.41 o 
  -7   8  10        0.38       -3.09      3.09 o 
  -6   8  10        0.19       -1.03      2.94 o 
  -5   8  10      141.66      141.57      5.80 o 
  -4   8  10      118.69      117.32      6.31 o 
  -3   8  10      145.47      132.60      6.35 o 
  -2   8  10       70.86       83.67      7.16 o 
  -1   8  10       23.38       16.26      4.85 o 
   0   8  10      237.34      239.38      9.58 o 
   1   8  10       69.47       77.70      7.44 o 
   2   8  10       37.35       26.12      5.52 o 
   3   8  10        0.41       -1.53      4.55 o 
   4   8  10       36.51       35.17      5.71 o 
   5   8  10        0.44       -1.28      4.87 o 
   6   8  10      143.77      144.76      9.54 o 
   7   8  10       48.52       51.28      6.96 o 
   8   8  10       39.36       45.17     17.27 o 
   9   8  10       26.98       39.14      5.50 o 
 -13   9  10       24.60       26.41      6.20 o 
 -12   9  10       14.12       12.88      5.52 o 
 -11   9  10        4.01        1.89      5.36 o 
 -10   9  10        0.15       -7.04      7.04 o 
  -9   9  10        0.46       -2.40      4.64 o 
  -8   9  10        1.85        6.24      3.32 o 
  -7   9  10       73.17       91.05      5.39 o 
  -6   9  10       94.94       96.90      8.06 o 
  -5   9  10        0.07        0.83      3.61 o 
  -4   9  10       15.94       17.49      3.98 o 
  -3   9  10      274.72      248.50     12.96 o 
  -2   9  10       12.41        5.13      4.94 o 
  -1   9  10      181.48      186.43      9.17 o 
   0   9  10       17.24       21.23      5.18 o 
   1   9  10       10.86       10.20      5.17 o 
   2   9  10        9.22        9.19      5.00 o 
   3   9  10       54.26       62.24     10.77 o 
   4   9  10       17.37       14.08      5.39 o 
   5   9  10       52.24       65.50     11.92 o 
   6   9  10        8.03        3.27      5.52 o 
   7   9  10       11.95        9.38      5.73 o 
 -11  10  10        1.22       -2.02      5.04 o 
 -10  10  10        5.93        0.08      7.96 o 
  -9  10  10       39.36       52.39      5.47 o 
  -8  10  10       30.28       38.04      5.24 o 
  -7  10  10       14.87       23.58      4.71 o 
  -6  10  10       32.09       28.57      4.64 o 
  -5  10  10       88.64       95.30      6.45 o 
  -4  10  10       30.40       26.45      5.84 o 
  -3  10  10       83.08       85.29      7.40 o 
  -2  10  10       83.99       97.64      7.76 o 
  -1  10  10        6.15        5.87      4.91 o 
   0  10  10       24.54       17.01      5.38 o 
   1  10  10       47.34       35.99      6.32 o 
   2  10  10       30.17       29.05      6.62 o 
   3  10  10        7.67        8.93      5.77 o 
   4  10  10       20.78       20.48      7.84 o 
   5  10  10       26.77       38.50      6.95 o 
  -8  11  10        0.28        0.84      5.34 o 
  -7  11  10       83.69       94.01      8.57 o 
  -6  11  10       26.79       33.64      6.34 o 
  -5  11  10       33.53       43.53      6.70 o 
  -4  11  10       77.14       82.34      7.67 o 
  -3  11  10       34.81       39.38      6.89 o 
  -2  11  10       22.33       15.29      5.72 o 
  -1  11  10       18.60       13.80      5.38 o 
   0  11  10       19.71       21.64      5.94 o 
   1  11  10       30.28       30.86      6.45 o 
   2  11  10       18.00       24.41      6.71 o 
   3  11  10       21.04       21.39      6.06 o 
 -19   0  11        1.33       -0.84      7.92 o 
 -17   0  11       13.45       11.86      7.65 o 
 -15   0  11        0.30       -1.25      6.67 o 
 -13   0  11      393.58      392.59     15.06 o 
 -11   0  11       26.91       50.99      8.22 o 
  -9   0  11     1065.17      932.95     18.28 o 
  -7   0  11      857.18      846.46     27.54 o 
  -5   0  11     1239.83     1330.11     42.13 o 
  -3   0  11     1110.41     1280.72     15.05 o 
  -1   0  11      641.38      853.31     10.45 o 
   1   0  11      244.26      294.73      7.56 o 
   3   0  11        1.51        1.48      3.18 o 
   5   0  11       40.98       55.48     10.18 o 
   7   0  11      268.02      281.91     14.62 o 
   9   0  11       11.08       12.16      7.43 o 
  11   0  11        9.70        8.17      8.05 o 
 -19   1  11        5.02        7.10      6.08 o 
 -18   1  11        7.03       -0.29      5.27 o 
 -17   1  11       29.41       40.32      6.20 o 
 -16   1  11        0.27       -1.56      4.91 o 
 -15   1  11       40.48       39.92      5.95 o 
 -14   1  11       16.33       21.31      5.53 o 
 -13   1  11       42.08       48.36      5.79 o 
 -12   1  11       18.22       18.70      5.20 o 
 -11   1  11       30.70       29.90      4.77 o 
 -10   1  11      125.76      108.85     13.82 o 
  -9   1  11      287.38      287.19     11.73 o 
  -8   1  11      221.84      230.59      5.74 o 
  -7   1  11       35.73       42.02      2.72 o 
  -6   1  11      328.76      328.54     10.22 o 
  -5   1  11      572.01      674.17      6.13 o 
  -4   1  11        3.95        4.00      1.76 o 
  -3   1  11       15.26        3.24      1.71 o 
  -2   1  11        0.46        2.08      1.74 o 
  -1   1  11     1584.11     1512.94      9.69 o 
   0   1  11      244.30      281.70      5.92 o 
   1   1  11        0.75        2.07      1.99 o 
   2   1  11        6.83        7.04      2.24 o 
   3   1  11       48.44       50.20      4.89 o 
   4   1  11      242.46      272.95      7.31 o 
   5   1  11      464.82      466.11      8.73 o 
   6   1  11        0.99        1.38      3.45 o 
   7   1  11       41.70       54.10      6.11 o 
   8   1  11       21.92       20.53      7.09 o 
   9   1  11      166.43      164.91      9.19 o 
  10   1  11        4.28        5.13      4.94 o 
  11   1  11       17.10       19.80      6.11 o 
  12   1  11      108.80      108.99     20.09 o 
 -18   2  11        0.25       -3.44      4.28 o 
 -17   2  11       30.22       39.25      5.22 o 
 -16   2  11        0.58        6.89      4.23 o 
 -15   2  11       22.50       24.25      5.60 o 
 -14   2  11       43.31       51.15      5.43 o 
 -13   2  11        1.36        1.98      3.53 o 
 -12   2  11       52.09       56.42      4.54 o 
 -11   2  11      595.77      575.03     23.44 o 
 -10   2  11        3.32        5.53      3.30 o 
  -9   2  11       64.14       74.91      7.75 o 
  -8   2  11       77.12       75.57      4.66 o 
  -7   2  11     1005.49      983.51      8.82 o 
  -6   2  11      116.35      103.98      6.77 o 
  -5   2  11      687.50      676.23      9.87 o 
  -4   2  11       50.14       49.35      2.38 o 
  -3   2  11        0.48       -1.37      1.71 o 
  -2   2  11      116.98      121.56      4.14 o 
  -1   2  11     1359.66     1443.89     13.31 o 
   0   2  11      286.33      350.42      5.72 o 
   1   2  11      602.56      612.14      7.75 o 
   2   2  11      114.68      118.69      4.46 o 
   3   2  11      176.10      162.28      6.33 o 
   4   2  11        7.15        4.86      3.30 o 
   5   2  11      948.06      942.27     11.64 o 
   6   2  11      120.47      146.90      6.52 o 
   7   2  11      168.10      175.05      7.06 o 
   8   2  11      345.82      372.85     18.50 o 
   9   2  11      169.91      170.00      9.44 o 
  10   2  11        2.84        2.30      5.03 o 
  11   2  11       37.14       41.26      6.49 o 
  12   2  11       99.10      100.61      8.74 o 
 -18   3  11        0.26       -5.05      5.05 o 
 -17   3  11        9.21       10.66      4.49 o 
 -16   3  11       13.73       14.61      4.26 o 
 -15   3  11        2.20       -2.01      3.81 o 
 -14   3  11        0.97        1.12      3.53 o 
 -13   3  11      201.10      200.46      7.23 o 
 -12   3  11      195.02      186.04      7.08 o 
 -11   3  11       11.15        6.98      3.62 o 
 -10   3  11       47.27       46.78      4.55 o 
  -9   3  11      588.86      578.02     11.16 o 
  -8   3  11       55.14       71.76      4.37 o 
  -7   3  11      278.01      268.78      5.77 o 
  -6   3  11      243.62      238.61      5.32 o 
  -5   3  11       73.68       60.82      3.68 o 
  -4   3  11      497.81      486.14      8.03 o 
  -3   3  11     1464.70     1484.98      9.39 o 
  -2   3  11     1322.47     1332.02      9.86 o 
  -1   3  11      510.14      601.30      7.06 o 
   0   3  11      164.84      149.90      4.52 o 
   1   3  11      305.44      297.20      5.41 o 
   2   3  11       94.66      108.26      5.83 o 
   3   3  11      484.78      503.38     15.19 o 
   4   3  11        5.77        6.19      3.24 o 
   5   3  11       50.67       48.38      7.72 o 
   6   3  11       11.24        9.63      3.74 o 
   7   3  11       77.41       76.57      5.11 o 
   8   3  11        0.04        0.58      3.57 o 
   9   3  11       60.76       55.42      5.21 o 
  10   3  11        5.19        8.22      5.15 o 
  11   3  11       12.07       16.65      5.70 o 
  12   3  11        0.28       -0.32      6.85 o 
 -18   4  11        0.59       -0.76      5.35 o 
 -17   4  11       21.63       26.97      6.20 o 
 -16   4  11        0.47        3.02      3.98 o 
 -15   4  11       15.36       19.33      4.47 o 
 -14   4  11       10.46       11.91      4.24 o 
 -13   4  11      123.96      115.21      6.40 o 
 -12   4  11       25.57       20.41      3.90 o 
 -11   4  11       13.88       15.76      3.77 o 
 -10   4  11        8.02        3.84      3.46 o 
  -9   4  11        0.01        0.42      3.30 o 
  -8   4  11       81.04       85.31      5.82 o 
  -7   4  11       30.74       41.76      3.46 o 
  -6   4  11       56.46       51.53      3.34 o 
  -5   4  11      314.45      303.39      5.89 o 
  -4   4  11        2.78        6.94      2.44 o 
  -3   4  11        7.22        5.90      1.89 o 
  -2   4  11      347.50      379.67      6.18 o 
  -1   4  11      354.16      360.10      5.76 o 
   0   4  11      126.67      122.62      5.55 o 
   1   4  11        2.32        5.75      2.84 o 
   2   4  11       33.49       34.42      4.51 o 
   3   4  11       35.03       38.31      5.59 o 
   4   4  11      110.11      105.61      6.00 o 
   5   4  11       45.21       42.54      4.14 o 
   6   4  11        0.91        0.06      3.42 o 
   7   4  11       10.32        6.00      3.77 o 
   8   4  11       25.48       24.09      4.27 o 
   9   4  11        3.69        4.73      4.10 o 
  10   4  11        6.66       16.92      4.60 o 
  11   4  11        0.04        0.68      4.30 o 
 -17   5  11       25.15       34.19      6.75 o 
 -16   5  11        5.93        4.52      5.28 o 
 -15   5  11        2.90        0.12      5.82 o 
 -14   5  11       26.45       29.96      4.71 o 
 -13   5  11      159.94      140.05      6.74 o 
 -12   5  11        0.09       -0.78      3.35 o 
 -11   5  11       23.28       18.19      3.80 o 
 -10   5  11       87.38       92.40      5.77 o 
  -9   5  11       11.49       12.70      3.74 o 
  -8   5  11        3.70       -0.67      3.33 o 
  -7   5  11      156.64      148.43      5.54 o 
  -6   5  11       81.13       79.62      4.14 o 
  -5   5  11        4.50       13.54      2.84 o 
  -4   5  11       15.06       10.46      2.74 o 
  -3   5  11      356.15      347.50      6.15 o 
  -2   5  11      187.67      151.60      5.86 o 
  -1   5  11       89.54       98.29     11.90 o 
   0   5  11      113.39      129.14      5.96 o 
   1   5  11      417.80      438.09     12.29 o 
   2   5  11      708.08      681.14     10.04 o 
   3   5  11       12.36        9.57      3.48 o 
   4   5  11       31.35       42.73      5.75 o 
   5   5  11      225.45      208.21      7.30 o 
   6   5  11       13.86       12.69      3.80 o 
   7   5  11       34.90       35.77      4.38 o 
   8   5  11      129.53      127.74      7.62 o 
   9   5  11       66.66       72.45      5.00 o 
  10   5  11        1.38        1.47      4.10 o 
  11   5  11       17.04       15.40      4.76 o 
 -16   6  11        4.16        3.28      5.10 o 
 -15   6  11        1.50        5.79      5.34 o 
 -14   6  11        0.86       -4.58      4.58 o 
 -13   6  11        1.78       -0.59      3.56 o 
 -12   6  11       76.83       67.84      7.52 o 
 -11   6  11       33.77       29.39      4.21 o 
 -10   6  11      129.88      130.67      6.53 o 
  -9   6  11      113.59      136.81     12.29 o 
  -8   6  11      180.20      200.24      6.83 o 
  -7   6  11      141.05      146.77      5.73 o 
  -6   6  11      528.79      502.60      7.85 o 
  -5   6  11        9.69        7.22      2.94 o 
  -4   6  11      136.96      133.69      5.26 o 
  -3   6  11      104.32       97.96      5.22 o 
  -2   6  11      246.38      262.51     11.89 o 
  -1   6  11      219.13      201.62      8.96 o 
   0   6  11       41.30       47.96      6.12 o 
   1   6  11       71.16       76.62      5.49 o 
   2   6  11      485.38      453.88     19.84 o 
   3   6  11        8.86       14.16      3.71 o 
   4   6  11       71.02       85.20      5.75 o 
   5   6  11        9.35        6.84      3.75 o 
   6   6  11      420.67      435.54     10.60 o 
   7   6  11        2.09        5.63      4.09 o 
   8   6  11       32.32       32.31      4.82 o 
   9   6  11        1.73        4.51      3.71 o 
  10   6  11        0.40       -1.55      3.67 o 
 -15   7  11        6.54        2.39      5.54 o 
 -14   7  11        7.29        2.45      4.97 o 
 -13   7  11       56.28       61.19     12.80 o 
 -12   7  11      101.19       96.83      6.25 o 
 -11   7  11        0.22        1.42      3.69 o 
 -10   7  11       46.37       45.00      4.63 o 
  -9   7  11      423.80      376.12      8.63 o 
  -8   7  11        0.00       -3.05      3.05 o 
  -7   7  11        8.83       11.96      3.90 o 
  -6   7  11       61.23       58.90      3.98 o 
  -5   7  11       70.63       71.15      4.12 o 
  -4   7  11        0.01       -3.14      3.36 o 
  -3   7  11        8.30        2.53      3.42 o 
  -2   7  11      111.29      109.35      7.56 o 
  -1   7  11      514.43      566.89     12.74 o 
   0   7  11        0.21       -0.26      4.36 o 
   1   7  11        1.96        2.66      4.36 o 
   2   7  11        0.20       -4.32      4.32 o 
   3   7  11      295.92      299.39     21.74 o 
   4   7  11       13.97        7.33      6.26 o 
   5   7  11       87.95       80.67      7.10 o 
   6   7  11       18.46       14.17      4.15 o 
   7   7  11       87.36      101.46      6.63 o 
   8   7  11       13.12       14.62      4.69 o 
   9   7  11       75.50       87.83      7.31 o 
 -14   8  11       19.47       16.40      7.31 o 
 -13   8  11        1.11       -4.36      5.21 o 
 -12   8  11       12.39       -2.43      7.00 o 
 -11   8  11       13.89        6.39      5.17 o 
 -10   8  11        0.04       -0.22      3.49 o 
  -9   8  11        4.19       -0.02      3.62 o 
  -8   8  11        7.37       15.90      3.44 o 
  -7   8  11      161.70      167.59      6.05 o 
  -6   8  11       76.38       83.10      4.62 o 
  -5   8  11        4.41        3.44      3.55 o 
  -4   8  11        1.08        2.24      3.51 o 
  -3   8  11      114.83      106.41      8.11 o 
  -2   8  11       48.95       54.69     10.14 o 
  -1   8  11      277.24      281.09     10.21 o 
   0   8  11       15.49        6.42      4.66 o 
   1   8  11       36.97       55.49     10.03 o 
   2   8  11        3.43        8.43      4.78 o 
   3   8  11      163.23      156.42     15.32 o 
   4   8  11       21.80       40.59      6.40 o 
   5   8  11       73.75       69.98      7.31 o 
   6   8  11       33.76       42.26      6.72 o 
   7   8  11        7.73        6.97      5.90 o 
   8   8  11       11.22       12.46      6.37 o 
 -13   9  11        1.22       -0.28      5.56 o 
 -12   9  11        0.84       -2.35      5.05 o 
 -11   9  11        6.48       -1.01      5.17 o 
 -10   9  11        1.91       -4.05      4.92 o 
  -9   9  11       23.56       22.37      3.87 o 
  -8   9  11        1.66        0.50      3.30 o 
  -7   9  11       14.49       14.51      3.72 o 
  -6   9  11       30.98       33.58      4.66 o 
  -5   9  11       83.24       71.14      5.35 o 
  -4   9  11       58.02       64.51      6.60 o 
  -3   9  11        0.03       -3.55      4.89 o 
  -2   9  11       19.80       18.38      5.08 o 
  -1   9  11        3.69       -4.26      4.62 o 
   0   9  11       16.26       19.18      5.67 o 
   1   9  11      116.45      119.41     11.37 o 
   2   9  11       14.27       14.33      5.57 o 
   3   9  11        1.06        2.23      5.42 o 
   4   9  11        6.85       -0.32      5.39 o 
   5   9  11       35.91       42.39      6.72 o 
   6   9  11       38.23       39.15     11.82 o 
   7   9  11        2.53        5.94      5.93 o 
 -11  10  11       16.40       13.09      5.92 o 
 -10  10  11       24.24       33.52      5.20 o 
  -9  10  11       17.26       10.66      4.68 o 
  -8  10  11        4.40        4.34      7.73 o 
  -7  10  11        2.36        2.41      3.97 o 
  -6  10  11       26.25       28.43      4.59 o 
  -5  10  11       21.55       16.87      5.67 o 
  -4  10  11        0.16       -1.63      4.71 o 
  -3  10  11        4.64        3.84      4.96 o 
  -2  10  11       35.21       29.94      6.01 o 
  -1  10  11        5.15        3.58      4.85 o 
   0  10  11       65.75       65.78      7.41 o 
   1  10  11        4.61       -4.65      4.65 o 
   2  10  11        0.10       -3.06      4.96 o 
   3  10  11       12.05       11.45      6.10 o 
   4  10  11       57.14       70.63      7.99 o 
   5  10  11        1.80        3.60      5.55 o 
  -8  11  11       42.97       50.70      8.28 o 
  -7  11  11        0.79       -3.72      5.39 o 
  -6  11  11       10.13        8.02      5.59 o 
  -5  11  11        0.01       -0.61      5.34 o 
  -4  11  11       24.61       28.58      7.75 o 
  -3  11  11        0.75       -2.80      5.11 o 
  -2  11  11        0.76        1.26      5.29 o 
  -1  11  11        6.29        6.49      5.44 o 
   0  11  11       25.95       31.86      6.36 o 
   1  11  11        0.00        1.66      5.63 o 
   2  11  11        0.54       -2.73      8.49 o 
 -18   0  12       24.26       35.63      9.35 o 
 -16   0  12       22.28       21.11      7.90 o 
 -14   0  12       38.19       53.15      8.34 o 
 -12   0  12      887.16      905.12     20.28 o 
 -10   0  12      236.54      245.31     13.12 o 
  -8   0  12     2180.63     1951.51     16.06 o 
  -6   0  12      400.36      422.32      7.68 o 
  -4   0  12      838.93      706.14      9.42 o 
  -2   0  12      792.51      676.79     10.82 o 
   0   0  12      131.44      139.02      6.49 o 
   2   0  12      714.65      727.74     11.26 o 
   4   0  12      501.17      534.62     10.92 o 
   6   0  12     1073.88     1061.43     22.86 o 
   8   0  12       77.65       73.85      9.38 o 
  10   0  12        8.69        5.19      7.73 o 
  12   0  12        0.50       -1.67      7.80 o 
 -19   1  12        0.00        2.89      6.00 o 
 -18   1  12        7.67        3.72      5.62 o 
 -17   1  12       27.45       31.50      6.44 o 
 -16   1  12       10.41       12.21      5.71 o 
 -15   1  12       13.94       17.41      5.31 o 
 -14   1  12        5.70        8.71      5.20 o 
 -13   1  12      332.98      316.47     10.17 o 
 -12   1  12        6.98        6.59      5.04 o 
 -11   1  12       77.06       78.40      6.05 o 
 -10   1  12      452.04      405.67     10.11 o 
  -9   1  12       84.56       97.61      5.27 o 
  -8   1  12      247.26      213.76     11.26 o 
  -7   1  12       91.01       84.81      3.67 o 
  -6   1  12      426.45      413.18      5.36 o 
  -5   1  12      220.20      198.60      4.34 o 
  -4   1  12      212.09      242.50      4.74 o 
  -3   1  12      147.42      138.40      5.34 o 
  -2   1  12      424.92      384.88      8.41 o 
  -1   1  12       62.98       51.18      4.11 o 
   0   1  12      449.22      470.62      6.43 o 
   1   1  12       29.52       29.69      2.76 o 
   2   1  12      584.17      593.61      9.92 o 
   3   1  12       63.72       62.90      3.73 o 
   4   1  12      165.28      166.14      6.74 o 
   5   1  12      667.13      636.00      9.96 o 
   6   1  12       60.75       60.73      5.73 o 
   7   1  12        5.80       -2.30      4.55 o 
   8   1  12       66.79       58.10      6.32 o 
   9   1  12      163.88      160.27      9.79 o 
  10   1  12       18.94       24.93      5.89 o 
  11   1  12        0.06        2.97      5.28 o 
  12   1  12       29.03       31.33      9.10 o 
 -18   2  12        5.65       11.41      5.82 o 
 -17   2  12        7.85        9.02      4.48 o 
 -16   2  12        6.81        5.59      4.21 o 
 -15   2  12        5.45        6.60      4.01 o 
 -14   2  12       13.28        7.44      4.13 o 
 -13   2  12      119.93      136.60      6.90 o 
 -12   2  12       71.40       77.76      6.06 o 
 -11   2  12        2.33        0.76      3.70 o 
 -10   2  12      126.92      122.16      6.21 o 
  -9   2  12       65.97       76.79      4.71 o 
  -8   2  12       90.56       81.94      8.35 o 
  -7   2  12        0.01        0.07      2.89 o 
  -6   2  12      348.94      317.38      6.59 o 
  -5   2  12       21.28       25.53      2.21 o 
  -4   2  12     3143.01     3062.01     41.01 o 
  -3   2  12      118.71      119.11      4.25 o 
  -2   2  12     1133.64     1074.05      8.59 o 
  -1   2  12        4.25        6.21      2.22 o 
   0   2  12        2.05       10.56      2.36 o 
   1   2  12      597.41      567.54      7.06 o 
   2   2  12      134.92      131.09      7.00 o 
   3   2  12      371.93      370.92      7.98 o 
   4   2  12      234.52      258.95      7.66 o 
   5   2  12      915.51      862.29     11.53 o 
   6   2  12        0.05        1.21      3.36 o 
   7   2  12       81.95       86.30      5.73 o 
   8   2  12      104.09      113.30      8.71 o 
   9   2  12      164.22      165.36      9.58 o 
  10   2  12       18.81       25.24      5.82 o 
  11   2  12        1.27       13.75      5.76 o 
  12   2  12       40.76       49.90      7.60 o 
 -18   3  12        0.04       -1.43      5.82 o 
 -17   3  12        1.61        0.97      7.98 o 
 -16   3  12       34.83       35.30      4.87 o 
 -15   3  12        4.79        3.20      3.84 o 
 -14   3  12       45.46       46.37      4.86 o 
 -13   3  12        0.29        0.30      3.76 o 
 -12   3  12       31.27       33.65      4.34 o 
 -11   3  12      394.60      362.88     10.19 o 
 -10   3  12      609.80      635.94     12.53 o 
  -9   3  12       75.05       71.85      6.00 o 
  -8   3  12       44.48       49.05      3.60 o 
  -7   3  12      107.56      112.43      4.91 o 
  -6   3  12      172.97      182.52      5.22 o 
  -5   3  12      220.76      277.49      6.61 o 
  -4   3  12      508.18      488.73     13.40 o 
  -3   3  12        3.13        0.60      2.10 o 
  -2   3  12       58.39       67.08      3.80 o 
  -1   3  12      122.41      128.66      4.59 o 
   0   3  12       65.44       77.16      3.67 o 
   1   3  12      622.90      583.25      9.51 o 
   2   3  12       96.73       85.39      5.87 o 
   3   3  12      587.90      575.52      9.49 o 
   4   3  12       63.03       58.30      4.52 o 
   5   3  12      102.57      106.00      6.42 o 
   6   3  12      329.84      335.11      8.53 o 
   7   3  12        0.01       -1.58      3.64 o 
   8   3  12       38.03       41.32      4.83 o 
   9   3  12       97.84      115.51     14.11 o 
  10   3  12       35.53       43.47      6.40 o 
  11   3  12       10.42       11.33      5.79 o 
 -18   4  12        5.71        1.20      5.97 o 
 -17   4  12       13.49        9.86      5.41 o 
 -16   4  12       24.44        8.78      4.23 o 
 -15   4  12        1.80        4.13      3.92 o 
 -14   4  12        0.01       -1.86      3.59 o 
 -13   4  12        8.03        7.91      4.76 o 
 -12   4  12        1.38        4.76      3.77 o 
 -11   4  12       42.72       36.05      4.30 o 
 -10   4  12        0.17       -0.18      3.50 o 
  -9   4  12      145.53      139.95      6.68 o 
  -8   4  12       33.38       24.52      3.21 o 
  -7   4  12      187.25      192.45      5.68 o 
  -6   4  12      264.05      248.17      6.02 o 
  -5   4  12      324.93      296.93      6.06 o 
  -4   4  12       10.16       10.75      2.93 o 
  -3   4  12     1265.85     1168.88     10.94 o 
  -2   4  12       34.72       32.26      2.73 o 
  -1   4  12      465.02      463.07      6.95 o 
   0   4  12        3.42        3.30      2.81 o 
   1   4  12      260.35      242.03      6.90 o 
   2   4  12      135.12      134.58      7.02 o 
   3   4  12      215.27      211.76      7.38 o 
   4   4  12       24.35       34.27      4.24 o 
   5   4  12       84.80       94.07      5.85 o 
   6   4  12       38.73       30.46      4.31 o 
   7   4  12        2.78        4.75      3.92 o 
   8   4  12       36.88       44.45      4.91 o 
   9   4  12        3.35        3.03      4.29 o 
  10   4  12        2.17       -5.01      5.01 o 
  11   4  12        0.24        0.20      7.16 o 
 -17   5  12        1.09       -2.29      8.37 o 
 -16   5  12       49.08       43.09      9.94 o 
 -15   5  12       10.37       13.24      4.59 o 
 -14   5  12        1.80       -0.43      3.91 o 
 -13   5  12       15.20       11.17      3.94 o 
 -12   5  12        2.94       -0.06      3.51 o 
 -11   5  12       11.22        7.69      3.78 o 
 -10   5  12       52.54       60.29      4.59 o 
  -9   5  12      253.29      261.90      7.57 o 
  -8   5  12       21.09       21.49      3.36 o 
  -7   5  12       34.75       39.65      3.69 o 
  -6   5  12      940.91      933.84      9.68 o 
  -5   5  12     1267.22     1207.40     10.58 o 
  -4   5  12        0.05        1.46      2.67 o 
  -3   5  12       58.53       58.79      3.45 o 
  -2   5  12      788.22      804.68     10.39 o 
  -1   5  12      338.94      319.11     13.13 o 
   0   5  12       49.18       42.29      3.74 o 
   1   5  12      222.33      245.90      7.14 o 
   2   5  12       43.47       29.42      3.88 o 
   3   5  12       37.02       31.56      3.99 o 
   4   5  12       27.26       24.37      3.84 o 
   5   5  12       78.21       71.30      7.59 o 
   6   5  12      122.30      119.22      6.76 o 
   7   5  12        7.80        6.12      3.81 o 
   8   5  12       22.79       20.13      4.62 o 
   9   5  12       21.81       25.29      4.77 o 
  10   5  12        9.73       13.50      4.69 o 
 -16   6  12       10.90        2.09      5.96 o 
 -15   6  12        2.69        5.84      5.28 o 
 -14   6  12        0.54       -2.64      3.61 o 
 -13   6  12       52.36       65.21      5.31 o 
 -12   6  12        6.41        3.10      3.77 o 
 -11   6  12       21.52       17.38      5.45 o 
 -10   6  12       44.69       39.65      4.33 o 
  -9   6  12        6.41        8.40      4.20 o 
  -8   6  12       36.98       36.05      3.65 o 
  -7   6  12      176.97      175.70      5.92 o 
  -6   6  12        1.64        2.66      3.02 o 
  -5   6  12       19.25       26.55      3.36 o 
  -4   6  12      169.72      153.01      5.42 o 
  -3   6  12      200.93      210.32     10.31 o 
  -2   6  12      534.79      500.30     16.66 o 
  -1   6  12      999.75      981.09     26.61 o 
   0   6  12        5.71        3.85      4.65 o 
   1   6  12        3.90        2.92      3.27 o 
   2   6  12      138.39      149.21      6.85 o 
   3   6  12      452.27      433.76     22.30 o 
   4   6  12       21.81       17.14      4.84 o 
   5   6  12       41.29       46.78      4.84 o 
   6   6  12        5.05       -0.47      4.17 o 
   7   6  12       11.72        8.55      4.07 o 
   8   6  12        0.54        1.96      4.07 o 
   9   6  12       33.47       37.39      4.67 o 
 -15   7  12       29.24       32.15      6.52 o 
 -14   7  12       14.82       24.89      6.18 o 
 -13   7  12       26.73       14.77      5.73 o 
 -12   7  12       12.00       12.48      4.04 o 
 -11   7  12        2.98        3.46      3.86 o 
 -10   7  12        9.12        5.05      3.69 o 
  -9   7  12        9.74        9.17      3.49 o 
  -8   7  12      108.22      106.62      5.65 o 
  -7   7  12       72.13       78.65      4.54 o 
  -6   7  12       33.71       38.16      3.81 o 
  -5   7  12      136.65      134.43      6.07 o 
  -4   7  12      131.41      121.34      6.25 o 
  -3   7  12       66.43       47.90      5.62 o 
  -2   7  12        0.56       10.18      4.79 o 
  -1   7  12      145.73      172.65      8.88 o 
   0   7  12        0.61       -0.81      4.26 o 
   1   7  12      236.73      231.72      9.78 o 
   2   7  12      344.28      343.76     26.56 o 
   3   7  12       57.47       54.62      6.48 o 
   4   7  12       67.89       66.38      5.21 o 
   5   7  12        0.59        5.61      3.96 o 
   6   7  12       98.28      117.72      7.14 o 
   7   7  12        0.76        3.92      4.21 o 
   8   7  12        0.01       -3.64      4.28 o 
 -14   8  12       11.82       19.44      6.13 o 
 -13   8  12        4.12        5.58      5.16 o 
 -12   8  12       10.15        6.08      5.80 o 
 -11   8  12        5.14        2.11      3.73 o 
 -10   8  12       13.78       11.27      3.97 o 
  -9   8  12       19.24       26.04      3.77 o 
  -8   8  12       17.52       17.69      3.61 o 
  -7   8  12       21.67       14.48      3.63 o 
  -6   8  12       10.28        9.22      3.99 o 
  -5   8  12       15.95        8.19      3.80 o 
  -4   8  12      297.10      292.88     10.24 o 
  -3   8  12       20.23       10.24      4.72 o 
  -2   8  12      100.10      122.28     10.25 o 
  -1   8  12      231.47      203.56     11.21 o 
   0   8  12       16.38       10.27      4.92 o 
   1   8  12        3.79        0.15      5.01 o 
   2   8  12       26.65       22.88      5.59 o 
   3   8  12      108.23      114.79      8.99 o 
   4   8  12        9.92       15.57      5.91 o 
   5   8  12       50.68       50.60      9.25 o 
   6   8  12        4.63        7.40      5.38 o 
   7   8  12        3.99        0.94      5.85 o 
 -12   9  12       15.33       10.92      5.96 o 
 -11   9  12       36.80       31.77      6.29 o 
 -10   9  12        1.70        1.72      4.06 o 
  -9   9  12        0.28       -3.22      3.22 o 
  -8   9  12       51.18       53.19      4.53 o 
  -7   9  12       62.10       66.70      5.53 o 
  -6   9  12       37.90       41.92      4.89 o 
  -5   9  12       10.79       12.86      5.14 o 
  -4   9  12        4.09        5.58      6.14 o 
  -3   9  12        0.04       -0.49      5.06 o 
  -2   9  12       90.33       89.00      7.52 o 
  -1   9  12       22.84       26.79      6.06 o 
   0   9  12       41.89       43.35      6.34 o 
   1   9  12        1.43        1.96      5.01 o 
   2   9  12       19.45       16.36      6.30 o 
   3   9  12       55.62       57.48      7.17 o 
   4   9  12       55.91       63.70      7.68 o 
   5   9  12       25.85       29.88      6.74 o 
   6   9  12        3.97        3.48      5.74 o 
 -10  10  12        2.07       -3.07      4.54 o 
  -9  10  12       20.41        9.98      5.60 o 
  -8  10  12       74.55       78.66      6.20 o 
  -7  10  12        6.87        6.64      4.18 o 
  -6  10  12        5.93       -1.64      4.86 o 
  -5  10  12        8.49       -0.86      4.83 o 
  -4  10  12        6.39        3.24      5.11 o 
  -3  10  12      152.39      148.32      9.10 o 
  -2  10  12        0.20        1.79      5.71 o 
  -1  10  12       27.55       32.52      6.26 o 
   0  10  12       64.98       74.88      7.65 o 
   1  10  12       33.38       43.24      8.11 o 
   2  10  12       10.63        2.18      5.42 o 
   3  10  12       29.74       42.65     12.00 o 
   4  10  12       45.63       50.35     10.66 o 
  -7  11  12        0.02       -1.54      5.43 o 
  -6  11  12       10.78       16.82      6.19 o 
  -5  11  12        0.26       -1.98      5.06 o 
  -4  11  12        1.63       -2.12      5.12 o 
  -3  11  12       20.76       23.78      6.22 o 
  -2  11  12       22.43       16.92      6.20 o 
  -1  11  12        0.27       -5.22      5.33 o 
   0  11  12        0.01       -1.77      5.38 o 
 -17   0  13        1.73        9.55      7.87 o 
 -15   0  13      690.78      695.73     19.64 o 
 -13   0  13      356.25      357.55     15.33 o 
 -11   0  13     1689.88     1728.96     26.92 o 
  -9   0  13      216.25      205.27      7.07 o 
  -7   0  13      660.55      600.46      9.23 o 
  -5   0  13     1169.43     1196.44     12.33 o 
  -3   0  13       61.65       54.66      4.02 o 
  -1   0  13     2771.23     2837.45     72.63 o 
   1   0  13        0.86        0.37      4.95 o 
   3   0  13      700.40      720.92     29.41 o 
   5   0  13      221.10      253.21     13.90 o 
   7   0  13      109.90      122.69     11.91 o 
   9   0  13        0.31       -0.96      6.59 o 
  11   0  13       69.73       82.85     11.57 o 
 -18   1  13        2.43        4.24      5.92 o 
 -17   1  13        9.69       11.06      6.26 o 
 -16   1  13       26.09       22.86      6.07 o 
 -15   1  13       11.96       12.53      5.74 o 
 -14   1  13        0.31       -2.21      4.73 o 
 -13   1  13      348.23      354.31     10.33 o 
 -12   1  13        8.34       -0.51      7.21 o 
 -11   1  13       13.12       17.10      5.20 o 
 -10   1  13      388.79      375.13     15.66 o 
  -9   1  13       62.41       61.89      4.05 o 
  -8   1  13      312.66      327.15      6.36 o 
  -7   1  13      166.14      152.39      4.34 o 
  -6   1  13      113.45      104.98      4.19 o 
  -5   1  13       11.84       13.02      2.28 o 
  -4   1  13       74.31       90.78      4.21 o 
  -3   1  13     1301.71     1307.23      9.61 o 
  -2   1  13       28.07       32.09      2.70 o 
  -1   1  13      222.96      225.47      5.27 o 
   0   1  13        1.74       -0.55      2.30 o 
   1   1  13      666.14      632.22      7.58 o 
   2   1  13       15.24       14.21      2.72 o 
   3   1  13        1.54       -0.64      3.24 o 
   4   1  13      127.03      130.47      7.92 o 
   5   1  13       39.70       40.09      5.61 o 
   6   1  13       12.58       10.87      4.70 o 
   7   1  13        9.25       15.02      5.03 o 
   8   1  13        0.11       -2.14      4.66 o 
   9   1  13       18.61       22.71      6.05 o 
  10   1  13        0.21        3.38      5.18 o 
  11   1  13        0.00        2.84      5.96 o 
 -18   2  13        1.82        0.32      5.80 o 
 -17   2  13       35.59       47.35      6.72 o 
 -16   2  13        3.60        5.48      6.68 o 
 -15   2  13        0.13        1.74      5.11 o 
 -14   2  13        0.34        0.73      4.78 o 
 -13   2  13      173.12      172.38      7.41 o 
 -12   2  13       25.65       28.10      6.21 o 
 -11   2  13       47.87       63.16      6.19 o 
 -10   2  13        7.45       10.65      4.58 o 
  -9   2  13      422.13      388.66      7.88 o 
  -8   2  13        0.38        0.89      3.00 o 
  -7   2  13      698.75      629.74      8.76 o 
  -6   2  13      502.40      434.41     16.32 o 
  -5   2  13     1473.53     1334.53      9.36 o 
  -4   2  13       97.95      102.58      4.47 o 
  -3   2  13      777.36      779.46      9.42 o 
  -2   2  13      863.79      840.13      8.14 o 
  -1   2  13     1079.06     1022.03     14.18 o 
   0   2  13      134.39      133.51      4.93 o 
   1   2  13     1030.36     1033.58      9.36 o 
   2   2  13      492.32      456.18      8.64 o 
   3   2  13      828.57      836.07     10.91 o 
   4   2  13      719.76      749.24     10.91 o 
   5   2  13      502.29      542.22      9.84 o 
   6   2  13      286.19      292.60      8.03 o 
   7   2  13      144.10      138.87      9.25 o 
   8   2  13       28.34       30.30      5.55 o 
   9   2  13      127.52      136.96      9.31 o 
  10   2  13       20.48       21.99      6.21 o 
  11   2  13        5.23        7.41      6.13 o 
 -18   3  13        1.56        2.07      4.52 o 
 -17   3  13       21.05       23.52      4.86 o 
 -16   3  13       33.26       29.24      4.88 o 
 -15   3  13       24.27       15.73      4.29 o 
 -14   3  13      156.04      165.95      7.33 o 
 -13   3  13       73.25       88.33      5.64 o 
 -12   3  13       47.47       39.73      4.37 o 
 -11   3  13        0.71        0.78      3.69 o 
 -10   3  13        7.78        6.83      3.90 o 
  -9   3  13       25.91       20.60      3.23 o 
  -8   3  13      182.87      185.95      5.88 o 
  -7   3  13      230.97      211.41      8.94 o 
  -6   3  13      434.87      373.41     29.00 o 
  -5   3  13      197.83      211.15      6.52 o 
  -4   3  13      666.76      658.47     12.09 o 
  -3   3  13      598.65      573.84      6.87 o 
  -2   3  13      538.70      551.28      9.55 o 
  -1   3  13      116.30      116.53      4.73 o 
   0   3  13        2.35        0.59      2.98 o 
   1   3  13       10.75        2.33      3.11 o 
   2   3  13      466.88      444.81     10.45 o 
   3   3  13     1063.19     1043.37     13.25 o 
   4   3  13      479.88      445.24      9.20 o 
   5   3  13       17.06       18.91      3.83 o 
   6   3  13      127.73      127.36      6.68 o 
   7   3  13       38.40       42.19      4.89 o 
   8   3  13       60.61       63.17      6.66 o 
   9   3  13       13.99       12.26      5.81 o 
  10   3  13        6.79        3.71      5.82 o 
  11   3  13       10.41       10.06      5.97 o 
 -17   4  13        0.00       -3.76      4.17 o 
 -16   4  13        6.26        8.77      5.61 o 
 -15   4  13       18.31       15.40      4.26 o 
 -14   4  13       14.80       22.60      4.42 o 
 -13   4  13       11.34       13.25      3.97 o 
 -12   4  13      217.65      211.15      9.92 o 
 -11   4  13       12.20       14.98      3.99 o 
 -10   4  13      259.38      263.94     15.15 o 
  -9   4  13      448.42      491.47      9.24 o 
  -8   4  13      125.78      121.25      5.51 o 
  -7   4  13        5.81        6.19      2.97 o 
  -6   4  13     1367.21     1337.52     11.13 o 
  -5   4  13       53.14       40.90      3.42 o 
  -4   4  13      987.47      950.86     10.71 o 
  -3   4  13        3.33        3.48      3.20 o 
  -2   4  13      104.95      101.62      5.83 o 
  -1   4  13       38.76       45.53      3.75 o 
   0   4  13      174.33      169.90      6.42 o 
   1   4  13      141.06      129.14     10.25 o 
   2   4  13      445.53      446.14      8.72 o 
   3   4  13      127.93      134.88      6.73 o 
   4   4  13       58.42       67.36      4.97 o 
   5   4  13       69.99       85.43      5.54 o 
   6   4  13       83.38       97.62      6.17 o 
   7   4  13       26.04       25.31      4.73 o 
   8   4  13        3.69        0.09      3.92 o 
   9   4  13        1.48        4.19      5.51 o 
  10   4  13        5.65        8.51      5.81 o 
 -17   5  13        4.72        4.73      5.51 o 
 -16   5  13        2.50        6.18      5.24 o 
 -15   5  13       22.07       18.72      4.51 o 
 -14   5  13       21.51       25.73      4.46 o 
 -13   5  13       73.43       74.37      5.27 o 
 -12   5  13      112.94      115.81      6.63 o 
 -11   5  13      115.55      110.00      6.41 o 
 -10   5  13        6.41        7.12      3.61 o 
  -9   5  13      515.73      531.33      8.45 o 
  -8   5  13      525.99      533.12      8.24 o 
  -7   5  13        1.91        5.46      3.08 o 
  -6   5  13      425.95      450.43      7.54 o 
  -5   5  13      156.78      172.98      5.74 o 
  -4   5  13      753.32      777.66     11.67 o 
  -3   5  13       14.45       10.04      3.63 o 
  -2   5  13      565.92      595.16     12.46 o 
  -1   5  13      271.56      256.86      9.53 o 
   0   5  13       55.59       60.92      4.31 o 
   1   5  13        0.62        8.30      3.22 o 
   2   5  13      236.61      229.44      7.29 o 
   3   5  13      278.83      273.57     12.33 o 
   4   5  13       12.58        9.32      3.51 o 
   5   5  13       53.54       51.68      4.91 o 
   6   5  13       57.44       57.16      5.07 o 
   7   5  13        2.01        2.87      3.89 o 
   8   5  13       10.53       19.37      4.75 o 
   9   5  13        7.51        7.10      4.73 o 
 -16   6  13        0.07       -4.88      5.04 o 
 -15   6  13        1.43        0.17      4.96 o 
 -14   6  13       10.20       13.33      4.23 o 
 -13   6  13        0.19        3.65      4.19 o 
 -12   6  13        4.32        2.94      3.61 o 
 -11   6  13        1.33       -3.40      3.40 o 
 -10   6  13       28.53       33.63      4.46 o 
  -9   6  13      128.85      110.84      5.58 o 
  -8   6  13      125.59      132.35      5.73 o 
  -7   6  13      414.91      436.96      7.83 o 
  -6   6  13       10.73       12.36      3.26 o 
  -5   6  13      353.43      359.34      7.00 o 
  -4   6  13     1070.72     1075.00     12.48 o 
  -3   6  13       60.98       48.92      4.44 o 
  -2   6  13      156.35      133.59     11.12 o 
  -1   6  13       18.10       15.55      4.89 o 
   0   6  13       57.81       60.84     10.99 o 
   1   6  13       69.29       59.52     10.59 o 
   2   6  13      181.08      178.50      6.97 o 
   3   6  13       13.51       14.09      3.99 o 
   4   6  13        3.92        0.93      3.74 o 
   5   6  13        1.66        0.73      3.90 o 
   6   6  13        1.12        2.97      3.92 o 
   7   6  13        1.74        1.87      4.00 o 
   8   6  13        0.37       -3.02      4.16 o 
   9   6  13        4.09        7.38      3.95 o 
 -15   7  13        1.94       -4.48      5.10 o 
 -14   7  13        0.93       -3.01      5.22 o 
 -13   7  13        0.02       -3.58      3.58 o 
 -12   7  13        2.57        6.69      3.92 o 
 -11   7  13        3.98        4.03      3.88 o 
 -10   7  13        0.00       -1.90      3.26 o 
  -9   7  13        3.47        3.27      3.26 o 
  -8   7  13       97.22      104.33      5.63 o 
  -7   7  13        0.04       -2.18      3.06 o 
  -6   7  13        0.34        0.36      3.07 o 
  -5   7  13      103.36       81.60      5.54 o 
  -4   7  13       26.90       39.11      4.49 o 
  -3   7  13       44.38       73.14     12.75 o 
  -2   7  13        3.15        7.43      4.39 o 
  -1   7  13      270.13      252.77     15.69 o 
   0   7  13        0.73        6.92      4.97 o 
   1   7  13      260.97      275.46     15.11 o 
   2   7  13        1.07        4.03      5.00 o 
   3   7  13      214.35      201.18      9.74 o 
   4   7  13        8.79        5.35      5.07 o 
   5   7  13        0.26       -0.93      4.07 o 
   6   7  13        7.05        3.97      4.44 o 
   7   7  13        9.37        8.02      4.51 o 
   8   7  13       35.57       43.61      5.66 o 
 -14   8  13        3.76        3.46      5.48 o 
 -13   8  13       25.19       21.99      5.92 o 
 -12   8  13       10.68       13.19      5.77 o 
 -11   8  13       55.76       52.24      5.10 o 
 -10   8  13        7.93       11.31      3.69 o 
  -9   8  13        4.51        9.09      3.62 o 
  -8   8  13       51.50       46.48      4.27 o 
  -7   8  13       81.21       79.13      4.86 o 
  -6   8  13        0.01       -0.70      3.71 o 
  -5   8  13      160.35      166.16      8.44 o 
  -4   8  13      160.05      158.87     12.13 o 
  -3   8  13        3.08        3.36      4.71 o 
  -2   8  13      104.03       98.38      8.13 o 
  -1   8  13       23.85       30.90      7.84 o 
   0   8  13       19.30       20.98      5.51 o 
   1   8  13        4.70        7.88      6.13 o 
   2   8  13      159.14      141.51      8.99 o 
   3   8  13        3.05        2.03      5.14 o 
   4   8  13       20.69       14.42      5.77 o 
   5   8  13       13.02        3.54      5.48 o 
   6   8  13       13.07        7.43      5.76 o 
 -12   9  13       11.19       14.76      6.83 o 
 -11   9  13       10.92        2.58      4.24 o 
 -10   9  13       11.62       12.88      3.86 o 
  -9   9  13       24.99       19.23      4.06 o 
  -8   9  13       19.68       22.85      4.73 o 
  -7   9  13       47.87       49.06      5.03 o 
  -6   9  13        1.39       -0.68      3.78 o 
  -5   9  13        0.52        1.08      4.99 o 
  -4   9  13       10.99        4.41      5.15 o 
  -3   9  13      119.01      109.36      8.53 o 
  -2   9  13       34.31       34.91      6.12 o 
  -1   9  13        1.79        1.06      4.99 o 
   0   9  13        0.60       -0.25      5.12 o 
   1   9  13       13.07       10.93      5.74 o 
   2   9  13       31.89       29.14      6.33 o 
   3   9  13       42.62       45.04      6.98 o 
   4   9  13       55.22       60.32      7.44 o 
   5   9  13        2.60        5.69      6.06 o 
 -10  10  13       28.44       36.46      6.88 o 
  -9  10  13        0.05       -0.35      4.33 o 
  -8  10  13        0.26        3.52      4.31 o 
  -7  10  13        1.41        0.60      4.26 o 
  -6  10  13      120.99      131.14      9.46 o 
  -5  10  13        8.27        7.06      7.20 o 
  -4  10  13       54.51       51.35      6.93 o 
  -3  10  13        1.08       -2.74      5.21 o 
  -2  10  13       15.86       18.02      5.81 o 
  -1  10  13       25.37       25.45      6.20 o 
   0  10  13       54.73       60.30     12.59 o 
   1  10  13        0.16        7.26      5.53 o 
   2  10  13        0.08        3.38      5.45 o 
  -5  11  13        0.34       -3.64      5.11 o 
  -4  11  13        0.68        1.85      6.14 o 
  -3  11  13        3.16        8.49      5.87 o 
 -18   0  14       37.74       52.64     10.93 o 
 -16   0  14      132.90      145.90     13.66 o 
 -14   0  14        4.32       13.34      7.78 o 
 -12   0  14        8.70        3.54      6.45 o 
 -10   0  14       20.32       12.21      7.33 o 
  -8   0  14      513.71      440.01     11.75 o 
  -6   0  14       23.42       25.21      3.65 o 
  -4   0  14      838.49      861.11     11.27 o 
  -2   0  14      368.24      311.14     10.08 o 
   0   0  14      345.72      331.20      8.72 o 
   2   0  14       88.67       91.42      7.81 o 
   4   0  14      100.06      102.34     11.59 o 
   6   0  14        2.50       -1.48      6.79 o 
   8   0  14       44.88       49.68      9.25 o 
  10   0  14        7.76        4.85      8.34 o 
 -18   1  14        0.94        0.54      6.51 o 
 -17   1  14        0.21       -5.94     11.13 o 
 -16   1  14        0.96        4.37      5.82 o 
 -15   1  14       95.90      104.77      8.15 o 
 -14   1  14        7.79        6.87      5.05 o 
 -13   1  14       67.65       69.40      6.71 o 
 -12   1  14      114.17      108.98     16.86 o 
 -11   1  14      343.35      378.67     10.81 o 
 -10   1  14      359.10      358.34      9.14 o 
  -9   1  14       13.16        8.76      3.20 o 
  -8   1  14       23.31       14.95      3.06 o 
  -7   1  14      141.10      124.24      4.49 o 
  -6   1  14      308.40      275.22      5.28 o 
  -5   1  14        1.98        1.60      2.15 o 
  -4   1  14      163.16      158.72      4.96 o 
  -3   1  14        0.00       -1.77      2.18 o 
  -2   1  14      101.69       90.76      4.70 o 
  -1   1  14      189.46      180.95      5.40 o 
   0   1  14      117.93      110.72      4.84 o 
   1   1  14      136.01      159.56      5.33 o 
   2   1  14       24.83       24.53      3.76 o 
   3   1  14      115.44      116.19      6.42 o 
   4   1  14      103.97      118.50      7.11 o 
   5   1  14      200.90      196.16     11.32 o 
   6   1  14       42.51       49.58      6.08 o 
   7   1  14      174.33      181.03      9.45 o 
   8   1  14        0.87       -4.87      4.87 o 
   9   1  14       37.69       49.81      6.91 o 
  10   1  14       18.22       16.33      5.95 o 
 -18   2  14        4.28        4.78      6.25 o 
 -17   2  14        2.66        1.90      5.93 o 
 -16   2  14        2.67       -0.62      5.10 o 
 -15   2  14       20.23       22.46      5.77 o 
 -14   2  14      132.90      132.37      9.09 o 
 -13   2  14        9.75        9.73      5.10 o 
 -12   2  14      646.42      672.54     13.22 o 
 -11   2  14      360.96      356.84     10.42 o 
 -10   2  14      274.88      283.44      8.12 o 
  -9   2  14        0.25        1.87      3.38 o 
  -7   2  14        4.56        5.16      3.04 o 
  -6   2  14      151.39      160.74      6.08 o 
  -5   2  14       25.72       25.04      3.27 o 
  -4   2  14      434.87      405.81      6.25 o 
  -3   2  14      389.57      408.06      6.37 o 
  -2   2  14      917.88      857.86      8.46 o 
  -1   2  14      454.36      437.83      8.31 o 
   0   2  14      441.24      438.94      6.79 o 
   1   2  14      323.34      345.13      7.88 o 
   2   2  14      445.85      456.10      8.79 o 
   3   2  14      501.07      490.90      9.06 o 
   4   2  14      141.23      149.85      6.77 o 
   5   2  14       85.30       89.74      6.16 o 
   6   2  14      258.50      273.98     10.29 o 
   7   2  14       11.04       12.94      5.36 o 
   8   2  14       30.78       38.70      6.17 o 
   9   2  14        0.99        3.32      5.24 o 
  10   2  14       24.39       20.65      6.53 o 
 -18   3  14        0.46        0.74      6.13 o 
 -17   3  14        0.21       -1.77      4.36 o 
 -16   3  14       41.12       51.71      5.57 o 
 -15   3  14        3.28        4.19      4.30 o 
 -14   3  14       17.09       18.26      4.50 o 
 -13   3  14        9.00        4.88      3.93 o 
 -12   3  14      241.57      232.91      7.90 o 
 -11   3  14        9.04        5.34      3.89 o 
 -10   3  14      452.87      451.87      7.82 o 
  -9   3  14      215.71      232.14      6.41 o 
  -8   3  14      125.69      105.11      6.00 o 
  -7   3  14        4.59        8.01      3.18 o 
  -6   3  14      874.31      866.74     13.44 o 
  -5   3  14     1180.79     1123.68     11.59 o 
  -4   3  14      428.10      405.10      7.83 o 
  -3   3  14      297.94      308.64      7.28 o 
  -2   3  14      200.88      199.55      5.37 o 
  -1   3  14     1377.93     1320.58     12.45 o 
   0   3  14      800.29      771.44     10.31 o 
   1   3  14      301.37      296.05      7.69 o 
   2   3  14      444.96      426.39      8.73 o 
   3   3  14      138.33      116.86      7.34 o 
   4   3  14       16.13       20.45      3.95 o 
   5   3  14       24.42       30.47      4.37 o 
   6   3  14      152.21      160.22      7.32 o 
   7   3  14      101.07      111.28      8.79 o 
   8   3  14        1.33        2.44      5.20 o 
   9   3  14       31.63       35.63      7.23 o 
  10   3  14        4.72        8.13      5.90 o 
 -17   4  14        3.87        6.10      4.42 o 
 -16   4  14       30.75       25.36      4.85 o 
 -15   4  14        0.00       -1.63      4.01 o 
 -14   4  14        7.35        5.52      4.11 o 
 -13   4  14       15.99       16.46      4.34 o 
 -12   4  14      249.61      262.93      8.11 o 
 -11   4  14      198.99      199.71      7.42 o 
 -10   4  14        6.86        1.14      2.98 o 
  -9   4  14       52.63       53.44      3.96 o 
  -8   4  14      352.55      366.32      7.35 o 
  -7   4  14      683.03      672.74      8.65 o 
  -6   4  14        0.15       -0.94      2.91 o 
  -5   4  14      747.60      701.90     11.10 o 
  -4   4  14      534.52      515.00      8.70 o 
  -3   4  14        5.52        0.23      3.21 o 
  -2   4  14      171.05      166.65      8.30 o 
  -1   4  14      229.66      228.81      6.74 o 
   0   4  14        0.16       -0.55      3.05 o 
   1   4  14        0.61       -2.19      3.21 o 
   2   4  14       45.56       43.93      5.81 o 
   3   4  14      184.50      188.64      7.22 o 
   4   4  14       28.66       28.27      4.05 o 
   5   4  14        9.66        5.28      4.12 o 
   6   4  14       21.84       20.29      4.30 o 
   7   4  14        4.09       -1.31      3.73 o 
   8   4  14        4.21       -0.50      4.00 o 
   9   4  14        8.97        9.79      5.82 o 
 -17   5  14        0.03       -0.33      6.07 o 
 -16   5  14       27.23       28.55      6.36 o 
 -15   5  14       74.94       91.69      6.30 o 
 -14   5  14       39.85       36.47      5.08 o 
 -13   5  14        9.81        3.98      3.86 o 
 -12   5  14       93.19       99.79      6.45 o 
 -11   5  14      285.78      283.99      9.91 o 
 -10   5  14        6.53        5.91      3.18 o 
  -9   5  14      255.36      264.83      6.89 o 
  -8   5  14      235.77      250.07      6.59 o 
  -7   5  14      749.46      752.03      9.29 o 
  -6   5  14       11.65       11.92      3.25 o 
  -5   5  14      318.47      322.83      6.88 o 
  -3   5  14       11.43       10.04      4.90 o 
  -2   5  14      552.02      603.21     12.79 o 
  -1   5  14      196.77      202.50     13.34 o 
   0   5  14      332.58      344.92     10.46 o 
   1   5  14      173.56      182.83      6.82 o 
   2   5  14      266.96      254.89     11.33 o 
   3   5  14       22.05       15.80      3.70 o 
   4   5  14       77.33       96.44      5.98 o 
   5   5  14       42.44       52.23      4.86 o 
   6   5  14        2.77       -0.88      3.87 o 
   7   5  14        6.15        4.45      5.09 o 
   8   5  14       23.87       27.99      5.03 o 
   9   5  14        1.88       11.47      4.75 o 
 -16   6  14        6.17        8.41      5.96 o 
 -15   6  14       12.29       10.72      4.43 o 
 -14   6  14        1.43        2.49      4.72 o 
 -13   6  14        3.90        6.96      4.10 o 
 -12   6  14       26.60       22.23      4.54 o 
 -11   6  14      187.70      185.58     14.78 o 
 -10   6  14        2.72       -0.62      3.23 o 
  -9   6  14      194.50      204.35      6.36 o 
  -8   6  14        4.02        2.57      3.16 o 
  -7   6  14      252.49      225.77      6.47 o 
  -6   6  14        4.13        3.67      3.03 o 
  -5   6  14      352.81      331.86      6.85 o 
  -4   6  14       28.31       16.72      3.81 o 
  -3   6  14        1.03       -0.10      4.32 o 
  -2   6  14        1.05        1.59      4.30 o 
  -1   6  14        2.87        4.23      4.54 o 
   0   6  14      141.35      150.62     11.38 o 
   1   6  14        0.29        3.14      4.59 o 
   2   6  14       15.02       14.79      4.89 o 
   3   6  14       34.33       28.31      4.35 o 
   4   6  14        3.35        1.90      3.88 o 
   5   6  14        0.11        1.06      4.09 o 
   6   6  14       27.28       33.39      4.88 o 
   7   6  14       21.24       16.23      4.65 o 
   8   6  14       37.85       42.65      5.75 o 
 -15   7  14        0.32       -0.94      5.22 o 
 -14   7  14        2.16        5.55      5.21 o 
 -13   7  14        1.54       -2.02      3.74 o 
 -12   7  14       19.51       25.37      4.79 o 
 -11   7  14       20.67       19.68      3.79 o 
 -10   7  14       97.84      106.97      5.98 o 
  -9   7  14        3.41       -1.91      3.23 o 
  -8   7  14        5.43        7.60      3.50 o 
  -7   7  14       18.56       23.07      3.78 o 
  -6   7  14      188.74      208.89      7.49 o 
  -5   7  14        0.08       -3.33      3.33 o 
  -4   7  14      259.94      266.21     10.11 o 
  -3   7  14       56.80       38.96      6.01 o 
  -2   7  14       23.07       20.12      5.45 o 
  -1   7  14      142.51      153.31      9.01 o 
   0   7  14      140.26      169.61      9.73 o 
   1   7  14        8.74       11.57      5.27 o 
   2   7  14      118.92      137.64      9.17 o 
   3   7  14       96.69      115.64     12.18 o 
   4   7  14        2.87       -5.10      5.10 o 
   5   7  14      107.59      115.34      9.07 o 
   6   7  14        9.80        6.00      4.64 o 
   7   7  14        7.66        4.33      4.57 o 
 -13   8  14        1.62       -0.56      5.66 o 
 -12   8  14        9.51       10.04      3.82 o 
 -11   8  14       22.97       26.56      4.16 o 
 -10   8  14        1.53        3.22      3.42 o 
  -9   8  14        8.57        2.87      3.56 o 
  -8   8  14      134.17      137.57      6.22 o 
  -7   8  14       67.46       77.29      5.56 o 
  -6   8  14       29.04       31.88      4.79 o 
  -5   8  14        4.72       -0.87      4.42 o 
  -4   8  14        4.72       11.57      5.38 o 
  -3   8  14       48.36       56.74      9.36 o 
  -2   8  14       24.73       26.53      5.92 o 
  -1   8  14       99.72       87.64      7.58 o 
   0   8  14       14.89        5.25      5.37 o 
   1   8  14       23.30       26.92      6.14 o 
   2   8  14        8.39       14.43      5.34 o 
   3   8  14        0.15       -0.74      4.91 o 
   4   8  14        7.47       -0.34      5.40 o 
   5   8  14        2.29        6.33      5.97 o 
 -12   9  14        0.05        0.66      4.88 o 
 -11   9  14       16.45       19.24      4.33 o 
 -10   9  14       26.80       27.21      4.15 o 
  -9   9  14       14.52       10.82      4.52 o 
  -8   9  14       18.13       20.63      4.57 o 
  -7   9  14       20.03       26.14      4.63 o 
  -6   9  14       89.56      104.56      8.55 o 
  -5   9  14       47.15       54.40      6.74 o 
  -4   9  14       19.90       14.21      7.62 o 
  -3   9  14       20.00       18.53      5.37 o 
  -2   9  14        6.61        3.49      5.33 o 
  -1   9  14        2.66       -0.81      5.11 o 
   0   9  14       26.99       34.02      6.66 o 
   1   9  14       12.20       16.04      6.10 o 
   2   9  14        0.02       -3.27      5.48 o 
   3   9  14        5.14        3.77      6.15 o 
   4   9  14        4.73        1.69      5.71 o 
  -9  10  14       70.70       74.65      6.09 o 
  -8  10  14        1.23       -0.17      4.42 o 
  -7  10  14       17.28       16.31      5.98 o 
  -6  10  14        3.07        1.55      5.38 o 
  -5  10  14       15.69       11.36      6.06 o 
  -4  10  14        0.00       -4.98      4.98 o 
  -3  10  14       30.94       33.02      6.51 o 
  -2  10  14        7.14        3.47      5.83 o 
  -1  10  14        0.80        3.87      6.16 o 
   0  10  14        0.01        0.26      5.44 o 
   1  10  14        8.82        8.95      6.35 o 
 -17   0  15       39.30       48.62      9.84 o 
 -15   0  15        7.61       13.07      7.43 o 
 -13   0  15      161.41      187.36     12.62 o 
 -11   0  15      111.90      116.22     11.79 o 
  -9   0  15        5.65       11.20      6.52 o 
  -7   0  15      310.80      288.20     10.94 o 
  -5   0  15        1.78        1.05      3.34 o 
  -3   0  15       43.60       50.05      4.47 o 
  -1   0  15      108.72      112.46     11.80 o 
   1   0  15       23.60       33.00      6.00 o 
   3   0  15        0.68        6.89      6.00 o 
   5   0  15      296.79      282.74     14.03 o 
   7   0  15        1.70        1.82      7.68 o 
   9   0  15       83.32       96.46     11.61 o 
 -18   1  15        0.80        1.14      6.32 o 
 -17   1  15        1.86        4.30      6.09 o 
 -16   1  15       39.22       37.67      6.68 o 
 -15   1  15        6.71       -3.57      5.28 o 
 -14   1  15       24.37       17.56      6.13 o 
 -13   1  15        0.59        0.37      4.78 o 
 -12   1  15       73.83       72.20      6.73 o 
 -11   1  15        0.01        1.54      3.42 o 
 -10   1  15      244.91      206.28     16.94 o 
  -9   1  15       23.82       23.27      3.58 o 
  -8   1  15       15.88       17.07      3.31 o 
  -7   1  15        8.78        8.70      3.09 o 
  -6   1  15       57.17       75.92      4.20 o 
  -5   1  15       99.38       83.93      4.49 o 
  -4   1  15      267.28      240.47      5.47 o 
  -3   1  15      768.20      709.43      7.91 o 
  -2   1  15      199.31      230.66      5.61 o 
  -1   1  15      141.99      141.76      5.27 o 
   0   1  15      102.42       98.86      4.92 o 
   1   1  15       55.89       72.78      4.07 o 
   2   1  15       85.68       92.18      6.04 o 
   3   1  15       40.44       40.03      4.09 o 
   4   1  15       51.36       45.97      5.59 o 
   5   1  15        2.81        4.85      4.53 o 
   6   1  15        0.56        0.76      4.85 o 
   7   1  15       19.31       18.46      5.49 o 
   8   1  15       20.22       19.61      5.82 o 
   9   1  15       34.87       44.34      6.93 o 
  10   1  15        5.80        9.43      6.28 o 
 -18   2  15        0.08        0.77      6.22 o 
 -17   2  15        9.63        5.99      6.06 o 
 -16   2  15       33.03       34.68      6.56 o 
 -15   2  15       49.16       56.85      7.03 o 
 -14   2  15      174.23      179.59     15.52 o 
 -13   2  15       14.43       10.97      5.10 o 
 -12   2  15       94.90       92.23      7.23 o 
 -11   2  15        1.36        1.27      3.65 o 
 -10   2  15        3.48        1.20      3.51 o 
  -9   2  15      599.78      577.45     11.60 o 
  -8   2  15        0.95       -1.97      3.04 o 
  -7   2  15       63.86       63.75      4.91 o 
  -6   2  15       85.33       84.79      5.21 o 
  -5   2  15      576.92      564.15     12.67 o 
  -4   2  15      987.88      977.95      8.98 o 
  -3   2  15      124.35      130.59      5.09 o 
  -2   2  15       13.19       16.44      2.84 o 
  -1   2  15      720.80      693.56      8.16 o 
   0   2  15      612.39      573.28      9.34 o 
   1   2  15        1.01       -0.28      3.08 o 
   2   2  15      128.09      140.58      6.38 o 
   3   2  15      443.32      455.64     12.22 o 
   4   2  15       17.25       17.66      3.91 o 
   5   2  15       14.90       12.15      5.10 o 
   6   2  15       33.71       31.98      6.15 o 
   7   2  15       37.17       40.83      6.16 o 
   8   2  15        6.70        1.07      4.99 o 
   9   2  15        1.21       -3.24      5.17 o 
 -18   3  15        1.98        2.24      5.94 o 
 -17   3  15        7.56       14.31      5.97 o 
 -16   3  15        2.43        7.70      7.17 o 
 -15   3  15       13.72       21.34      5.87 o 
 -14   3  15       10.14       17.88      5.75 o 
 -13   3  15       56.84       46.79      6.04 o 
 -12   3  15        0.01       -0.01      4.66 o 
 -11   3  15      301.45      312.07      8.86 o 
 -10   3  15       48.17       46.52      4.64 o 
  -9   3  15       11.63       13.73      3.86 o 
  -8   3  15      325.79      325.80      7.76 o 
  -7   3  15      550.31      520.06      9.72 o 
  -6   3  15        7.09        7.16      3.25 o 
  -5   3  15     1728.35     1679.13     19.19 o 
  -4   3  15      195.22      178.81      6.60 o 
  -3   3  15      272.32      274.32      9.31 o 
  -2   3  15       52.47       69.23      5.75 o 
  -1   3  15      716.79      697.92     14.60 o 
   0   3  15      105.72      106.67      6.05 o 
   1   3  15        0.38       -2.56      3.22 o 
   2   3  15       65.33       59.58      4.40 o 
   3   3  15       62.90       75.80      5.21 o 
   4   3  15      195.19      193.91      7.39 o 
   5   3  15       10.50        8.28      3.78 o 
   6   3  15      171.16      164.59      7.39 o 
   7   3  15        5.81        1.58      5.14 o 
   8   3  15        0.73       -1.05      5.28 o 
   9   3  15        2.09       -5.44      5.44 o 
 -17   4  15       12.15        7.28      4.80 o 
 -16   4  15        0.23       -2.48      4.54 o 
 -15   4  15      157.71      170.13      7.87 o 
 -14   4  15       76.41       89.90      6.13 o 
 -13   4  15       10.11       10.57      4.44 o 
 -12   4  15       95.97       97.07      6.45 o 
 -11   4  15      378.20      410.13      8.70 o 
 -10   4  15       60.37       64.18      4.42 o 
  -9   4  15        8.19        2.97      3.20 o 
  -8   4  15      205.77      192.29      6.07 o 
  -7   4  15      309.77      285.90      7.62 o 
  -6   4  15       39.25       38.21      4.33 o 
  -5   4  15      306.86      311.73      7.55 o 
  -4   4  15      114.70      110.66      6.25 o 
  -3   4  15      148.06      157.16      6.60 o 
  -2   4  15        1.97       -2.49      4.63 o 
  -1   4  15      180.55      179.74      8.67 o 
   0   4  15      234.32      237.36      7.20 o 
   1   4  15      183.68      205.74      7.15 o 
   2   4  15      272.22      241.93      8.19 o 
   3   4  15       82.51       75.20      6.37 o 
   4   4  15        0.16        0.79      3.67 o 
   5   4  15       42.55       48.33      4.98 o 
   6   4  15        8.99        6.88      4.27 o 
   7   4  15        9.16        9.43      4.37 o 
   8   4  15       33.45       32.28      6.58 o 
   9   4  15        3.48       -0.68      5.61 o 
 -16   5  15       48.55       50.72      5.68 o 
 -15   5  15       36.94       26.00      4.81 o 
 -14   5  15       96.13      115.67      6.96 o 
 -13   5  15        0.01       -1.00      3.86 o 
 -12   5  15       88.88       79.94      6.17 o 
 -11   5  15      335.33      348.60      7.78 o 
 -10   5  15       68.40       71.75      4.57 o 
  -9   5  15       54.36       55.25      4.14 o 
  -8   5  15      262.67      275.65      6.83 o 
  -7   5  15      473.73      458.95      7.89 o 
  -6   5  15        2.08       -2.52      2.92 o 
  -5   5  15      706.22      719.17     22.25 o 
  -4   5  15       97.21      106.19     16.02 o 
  -3   5  15       41.54       47.15      5.54 o 
  -2   5  15       11.56       14.30      4.82 o 
  -1   5  15       26.57       20.75      4.50 o 
   0   5  15       96.88      102.98     10.77 o 
   1   5  15      357.08      361.66     11.06 o 
   2   5  15        0.03        4.23      3.29 o 
   3   5  15      255.76      235.40      7.90 o 
   4   5  15        2.04        2.80      3.58 o 
   5   5  15        3.15        1.84      3.93 o 
   6   5  15        0.14       -2.32      4.02 o 
   7   5  15       40.51       41.52      5.45 o 
   8   5  15        0.76        5.28      4.50 o 
 -15   6  15        0.06       -1.79      4.12 o 
 -14   6  15       10.84        4.01      4.23 o 
 -13   6  15        1.03       -3.69      3.69 o 
 -12   6  15       30.43       33.44      4.57 o 
 -11   6  15        7.80        4.30      3.45 o 
 -10   6  15       41.33       40.44      4.15 o 
  -9   6  15       31.31       46.44      4.34 o 
  -8   6  15        4.57        7.28      3.34 o 
  -7   6  15        1.33       -0.38      3.03 o 
  -6   6  15        7.50        3.18      3.11 o 
  -5   6  15      420.77      431.32      9.18 o 
  -4   6  15       52.00       61.05      6.32 o 
  -3   6  15        2.70        1.25      4.58 o 
  -2   6  15        0.26       -0.53      4.10 o 
  -1   6  15      330.93      368.89     25.36 o 
   0   6  15        3.37        5.09      5.18 o 
   1   6  15        0.03        1.38      4.57 o 
   2   6  15        1.65        4.89      4.98 o 
   3   6  15       36.27       39.96      6.94 o 
   4   6  15       57.15       60.52      6.98 o 
   5   6  15       68.84       67.33      5.69 o 
   6   6  15        0.90        0.37      4.10 o 
   7   6  15        6.11        0.50      4.52 o 
 -14   7  15        4.20        2.75      4.41 o 
 -13   7  15       92.57      106.69      7.09 o 
 -12   7  15        0.04       -3.37      3.37 o 
 -11   7  15       34.91       39.50      4.35 o 
 -10   7  15        1.75        5.02      3.69 o 
  -9   7  15        0.08       -0.03      3.36 o 
  -8   7  15        1.46        5.92      3.45 o 
  -7   7  15      771.12      786.10     15.16 o 
  -6   7  15       31.68       23.31      4.35 o 
  -5   7  15       16.89       14.44      5.11 o 
  -4   7  15       79.22       72.65      6.74 o 
  -3   7  15      153.82      174.49      9.31 o 
  -2   7  15        4.91        4.30      4.78 o 
  -1   7  15       11.30        9.73      4.91 o 
   0   7  15       26.20       23.76      6.07 o 
   1   7  15        0.13        0.15      4.71 o 
   2   7  15      185.03      200.05     10.18 o 
   3   7  15       14.00       16.10      5.73 o 
   4   7  15       19.58       32.64      6.55 o 
   5   7  15        0.07        2.11      5.71 o 
   6   7  15        6.23        1.01      5.41 o 
 -13   8  15        2.74        1.57      3.95 o 
 -12   8  15        0.01        1.10      3.72 o 
 -11   8  15        1.68        0.52      3.55 o 
 -10   8  15       56.45       63.03      4.88 o 
  -9   8  15        0.08        0.23      3.42 o 
  -8   8  15       12.62       12.62      4.30 o 
  -7   8  15       46.37       46.98      5.01 o 
  -6   8  15       98.41       96.89      8.00 o 
  -5   8  15        0.20       -0.95      4.92 o 
  -4   8  15       99.05       97.48      8.41 o 
  -3   8  15        4.90        6.11      4.93 o 
  -2   8  15       22.91       18.22      5.76 o 
  -1   8  15        3.07        1.05      5.34 o 
   0   8  15       76.03       70.74      7.27 o 
   1   8  15       15.15        7.74      5.84 o 
   2   8  15        4.67        7.55      5.85 o 
   3   8  15       33.96       25.32      6.68 o 
   4   8  15       55.20       71.92     12.45 o 
 -11   9  15        7.62        4.56      3.86 o 
 -10   9  15        2.93        3.46      4.61 o 
  -9   9  15       44.13       53.18      5.72 o 
  -8   9  15       91.72      117.00      7.41 o 
  -7   9  15       10.06       12.81      5.47 o 
  -6   9  15       21.90       23.30      5.90 o 
  -5   9  15       25.70       46.28      7.07 o 
  -4   9  15        0.03       -2.18      5.18 o 
  -3   9  15       20.97       18.73      6.43 o 
  -2   9  15       30.58       46.44      6.90 o 
  -1   9  15        2.24       -2.30      4.93 o 
   0   9  15        0.01       -3.05      5.31 o 
   1   9  15       25.15       21.66      6.61 o 
   2   9  15        4.72       12.91      6.40 o 
  -8  10  15        7.83        2.46      5.38 o 
  -7  10  15        2.49        1.84      5.39 o 
  -6  10  15       24.23       25.05      6.43 o 
  -5  10  15        0.13       -1.02      5.17 o 
  -4  10  15        0.00       -4.50      8.17 o 
  -3  10  15        3.99        7.55      5.65 o 
  -2  10  15        0.28       -5.34      5.34 o 
  -1  10  15        2.68        9.45      6.17 o 
 -18   0  16        0.44        2.41      8.96 o 
 -16   0  16       13.43       17.37      8.86 o 
 -14   0  16       41.43       44.81      9.38 o 
 -12   0  16      268.89      242.02     13.88 o 
 -10   0  16      172.01      192.90     12.97 o 
  -8   0  16       17.12       15.77      6.72 o 
  -6   0  16       41.08       30.68      4.29 o 
  -4   0  16       44.88       49.97      4.61 o 
  -2   0  16       28.67       44.75      4.73 o 
   0   0  16       49.81       59.15      8.90 o 
   2   0  16      233.94      209.78     12.48 o 
   4   0  16       11.05       14.35      6.74 o 
   6   0  16        1.76        9.97      6.99 o 
   8   0  16        7.68       11.17      8.22 o 
 -18   1  16        1.85       -1.11      6.28 o 
 -17   1  16        0.78        7.68      6.34 o 
 -16   1  16        0.54        4.44      5.91 o 
 -15   1  16       86.62       96.97      8.05 o 
 -14   1  16        0.54        0.15      5.44 o 
 -13   1  16      100.87       98.06      7.61 o 
 -12   1  16       19.00       35.94      6.82 o 
 -11   1  16        2.30        5.52      8.23 o 
 -10   1  16      131.40      117.45      5.98 o 
  -9   1  16      234.95      236.85      8.35 o 
  -8   1  16      374.48      366.60     12.09 o 
  -7   1  16      410.71      371.80     14.26 o 
  -6   1  16      157.30      155.13      6.32 o 
  -5   1  16        9.38       14.27      2.73 o 
  -4   1  16       27.80       24.89      2.96 o 
  -3   1  16        3.21        3.54      3.53 o 
  -2   1  16       36.48       38.83      3.25 o 
  -1   1  16       62.90       60.72      3.58 o 
   0   1  16        2.99        3.16      2.71 o 
   1   1  16       70.58       58.61      5.56 o 
   2   1  16       16.16       12.81      5.14 o 
   3   1  16       17.21       18.55      3.80 o 
   4   1  16       68.84       82.18      9.99 o 
   5   1  16       85.24       72.81     15.82 o 
   6   1  16       41.28       54.33      6.43 o 
   7   1  16       13.79       10.86      5.44 o 
   8   1  16        0.10       -1.06      5.12 o 
   9   1  16        2.28       -1.44      6.06 o 
 -18   2  16       11.59       16.37      7.14 o 
 -17   2  16       22.76       22.14      6.58 o 
 -16   2  16        0.36       -2.17      5.62 o 
 -15   2  16        4.27        3.41      5.67 o 
 -14   2  16        4.41        3.73      5.33 o 
 -13   2  16        3.18       -4.38      5.03 o 
 -12   2  16      103.31      115.93      6.52 o 
 -11   2  16      174.29      169.09      6.70 o 
 -10   2  16      266.63      284.80      7.65 o 
  -9   2  16       50.85       54.72      4.46 o 
  -8   2  16       73.15       59.61      4.38 o 
  -7   2  16      372.08      346.21      9.74 o 
  -6   2  16      118.01      114.44      6.00 o 
  -5   2  16      228.44      232.62      6.90 o 
  -4   2  16      230.79      213.19      6.79 o 
  -3   2  16       48.81       38.30      3.83 o 
  -2   2  16       23.68       19.38      2.96 o 
  -1   2  16       35.01       33.69      3.36 o 
   0   2  16      252.45      224.31      6.97 o 
   1   2  16       12.17       16.01      3.53 o 
   2   2  16        1.66       -2.36      3.19 o 
   3   2  16        2.64       -0.21      3.33 o 
   4   2  16       62.98       63.33      4.97 o 
   5   2  16        2.42        2.30      8.50 o 
   6   2  16       56.83       49.53      6.22 o 
   7   2  16       19.59       17.82      5.86 o 
   8   2  16        2.81       -4.40      4.94 o 
   9   2  16        5.72        9.85      9.04 o 
 -17   3  16        7.28        5.80      6.16 o 
 -16   3  16       29.42       28.23      6.23 o 
 -15   3  16       13.23       12.66      5.88 o 
 -14   3  16      235.49      252.69     10.71 o 
 -13   3  16        6.24        7.50      4.33 o 
 -12   3  16       67.73       86.74      5.77 o 
 -11   3  16       71.51       76.65      5.36 o 
 -10   3  16      129.22      139.42      6.61 o 
  -9   3  16       15.91       17.06      3.66 o 
  -7   3  16       74.55       87.10      5.44 o 
  -6   3  16        5.46        5.17      3.30 o 
  -5   3  16       90.94       97.57      6.10 o 
  -4   3  16      393.08      384.64      8.19 o 
  -3   3  16     1271.55     1315.68     29.28 o 
  -2   3  16        0.77        2.59      4.45 o 
  -1   3  16        6.46       10.72      3.42 o 
   0   3  16       84.18      110.85      7.39 o 
   1   3  16      549.79      521.71     10.19 o 
   2   3  16       20.72       25.88      4.00 o 
   3   3  16       80.54       88.63      5.75 o 
   4   3  16       29.25       31.99      4.61 o 
   5   3  16       14.78       15.47      4.27 o 
   6   3  16       14.21        8.67      5.09 o 
   7   3  16       37.85       35.17      6.46 o 
   8   3  16        3.23       10.79      5.77 o 
 -17   4  16       27.35       35.39      5.86 o 
 -16   4  16       53.39       48.83      5.75 o 
 -15   4  16       83.67       72.83      5.90 o 
 -14   4  16       88.46       86.86      6.24 o 
 -13   4  16       37.77       49.93      4.69 o 
 -12   4  16       86.10       87.78      4.99 o 
 -11   4  16      154.37      139.12      6.27 o 
 -10   4  16        0.68       -1.55      3.66 o 
  -9   4  16       39.56       42.03      4.57 o 
  -8   4  16      156.13      157.65      6.44 o 
  -7   4  16      408.04      369.08      8.38 o 
  -6   4  16      254.68      248.81      7.38 o 
  -5   4  16      359.07      318.63      7.89 o 
  -4   4  16       16.51       16.79      3.67 o 
  -3   4  16      173.12      163.15      8.11 o 
  -2   4  16       52.75       64.47      6.10 o 
  -1   4  16      118.54      101.50      7.53 o 
   0   4  16       16.64       18.18      4.76 o 
   1   4  16      183.20      206.73      7.37 o 
   2   4  16        0.24        0.62      3.33 o 
   3   4  16       30.31       30.47      4.41 o 
   4   4  16      123.35      110.84      6.77 o 
   5   4  16       49.91       44.94      5.38 o 
   6   4  16        1.67        0.34      3.89 o 
   7   4  16        1.20       -3.18      5.23 o 
   8   4  16       20.46       19.82      6.36 o 
 -16   5  16        0.30        5.24      4.77 o 
 -15   5  16       14.79       15.56      4.87 o 
 -14   5  16       32.03       36.97      7.81 o 
 -13   5  16       11.03       18.93      3.95 o 
 -12   5  16       29.16       31.56      4.19 o 
 -11   5  16       51.06       57.87      4.54 o 
 -10   5  16        3.01        1.41      3.40 o 
  -9   5  16       61.13       69.88      6.33 o 
  -8   5  16        9.16        8.00      3.32 o 
  -7   5  16       54.09       46.64      5.55 o 
  -6   5  16       57.97       55.64      4.53 o 
  -5   5  16       12.62       12.11      3.55 o 
  -4   5  16      185.28      175.11      8.35 o 
  -3   5  16       10.47        4.79      4.38 o 
  -2   5  16        0.00        0.97      4.50 o 
  -1   5  16        1.25        0.67      4.34 o 
   0   5  16      302.23      307.19     10.68 o 
   1   5  16       12.38       24.00      5.55 o 
   2   5  16      149.86      147.24      9.51 o 
   3   5  16        0.89        1.99      3.49 o 
   4   5  16       15.42       15.53      4.03 o 
   5   5  16       11.23        6.00      4.06 o 
   6   5  16       24.64       23.56      4.87 o 
   7   5  16        0.79       -3.62      4.44 o 
 -15   6  16        1.34       -0.43      4.49 o 
 -14   6  16        0.01        1.55      4.17 o 
 -13   6  16       33.67       30.94      4.39 o 
 -12   6  16       29.72       28.92      4.28 o 
 -11   6  16        6.28        5.46      3.53 o 
 -10   6  16        4.80        7.02      4.21 o 
  -9   6  16        6.58        5.02      3.56 o 
  -8   6  16      115.58      112.63      5.92 o 
  -7   6  16       11.36       11.17      3.50 o 
  -6   6  16       37.91       34.96      4.54 o 
  -5   6  16       20.51       17.04      4.84 o 
  -4   6  16       23.10       18.97      4.91 o 
  -3   6  16        0.45       -4.24      4.24 o 
  -2   6  16       96.51      103.31      8.48 o 
  -1   6  16       15.84       25.27      6.16 o 
   0   6  16        9.30       13.37      5.03 o 
   1   6  16      183.91      184.50      9.92 o 
   2   6  16      276.90      270.00     16.99 o 
   3   6  16       26.95       33.86      6.60 o 
   4   6  16       14.58       10.06      5.84 o 
   5   6  16       19.49       19.49      6.09 o 
   6   6  16        6.70       13.24      4.83 o 
 -14   7  16       54.02       62.56      5.30 o 
 -13   7  16       17.24       22.65      4.16 o 
 -12   7  16        0.00       -0.52      3.63 o 
 -11   7  16        9.94       11.16      3.74 o 
 -10   7  16      182.79      183.33     12.68 o 
  -9   7  16        9.74       11.97      3.76 o 
  -8   7  16        1.46        3.06      3.51 o 
  -7   7  16       28.20       27.78      4.52 o 
  -6   7  16        6.05        3.15      3.89 o 
  -5   7  16       92.69       72.96     11.55 o 
  -4   7  16        0.04       -2.54      4.43 o 
  -3   7  16       16.32       20.58      5.78 o 
  -2   7  16        6.29       12.40      5.66 o 
  -1   7  16       73.31       67.60      6.87 o 
   0   7  16       42.15       48.55      6.75 o 
   1   7  16       43.09       56.60      6.87 o 
   2   7  16        0.92       -1.83      5.37 o 
   3   7  16        1.72       -3.60      5.18 o 
   4   7  16       51.73       43.56      7.06 o 
   5   7  16        0.00        2.07      5.83 o 
 -12   8  16        6.53        4.21      3.89 o 
 -11   8  16       78.13       93.17      5.68 o 
 -10   8  16        0.65       -1.27      3.76 o 
  -9   8  16       14.15       11.06      4.38 o 
  -8   8  16       38.25       41.19      5.13 o 
  -7   8  16      264.91      273.87     10.96 o 
  -6   8  16        1.65        2.95      4.95 o 
  -5   8  16        7.39        6.56      4.97 o 
  -4   8  16        3.92        3.94      5.13 o 
  -3   8  16       36.97       30.27      6.05 o 
  -2   8  16        8.77        8.15      5.41 o 
  -1   8  16       30.44       30.89      6.66 o 
   0   8  16       17.37        7.01      5.35 o 
   1   8  16        4.27        0.70      5.87 o 
   2   8  16        2.47        3.44      7.42 o 
   3   8  16       49.56       51.10      7.34 o 
 -10   9  16        6.94       10.72      4.68 o 
  -9   9  16       78.99       88.33      6.41 o 
  -8   9  16       40.26       28.64      6.40 o 
  -7   9  16       45.24       41.35      6.32 o 
  -6   9  16       63.70       64.20      7.21 o 
  -5   9  16       43.90       49.13      7.78 o 
  -4   9  16       14.26       14.65      6.19 o 
  -3   9  16       18.86       16.59      5.63 o 
  -2   9  16       24.25       20.80      6.11 o 
  -1   9  16        2.28        8.16      5.79 o 
   0   9  16        0.69       -5.04      5.04 o 
   1   9  16        4.35       11.91      7.46 o 
 -17   0  17       53.79       82.51     11.86 o 
 -15   0  17        1.41       11.05      8.34 o 
 -13   0  17        3.47        3.45      6.79 o 
 -11   0  17       35.16       32.31      8.00 o 
  -9   0  17      100.09      113.10     11.59 o 
  -7   0  17      373.62      358.02     14.40 o 
  -5   0  17      600.97      535.93     10.44 o 
  -3   0  17       92.27       94.18      7.06 o 
  -1   0  17      230.83      200.88      8.05 o 
   1   0  17       76.69       69.75      5.87 o 
   3   0  17       54.94       53.89      8.42 o 
   5   0  17        0.03       -3.37      6.30 o 
   7   0  17        4.30       11.17      7.68 o 
 -17   1  17        2.09       10.87      6.10 o 
 -16   1  17       17.14       17.30      6.28 o 
 -15   1  17       13.40       16.02      5.94 o 
 -14   1  17      108.69      119.16     14.47 o 
 -13   1  17       90.98       98.19      8.05 o 
 -12   1  17       72.94       82.83      7.18 o 
 -11   1  17       28.70       32.14      5.54 o 
 -10   1  17      467.85      456.80     11.49 o 
  -9   1  17      197.16      184.51      8.92 o 
  -8   1  17       33.44       29.46      3.82 o 
  -7   1  17       86.83       85.97      5.38 o 
  -6   1  17       68.50       64.86      4.37 o 
  -5   1  17        2.02        4.98      3.29 o 
  -4   1  17        0.80       -0.87      2.55 o 
  -3   1  17       43.84       39.59      3.30 o 
  -2   1  17       79.01       76.50      4.18 o 
  -1   1  17       32.28       37.27      3.39 o 
   0   1  17        5.91        7.43      3.34 o 
   1   1  17      122.21      121.25      6.20 o 
   2   1  17       20.92       15.01      3.71 o 
   3   1  17       62.65       60.82      5.78 o 
   4   1  17        0.00        0.42      4.29 o 
   5   1  17        2.70        2.37      5.40 o 
   6   1  17       29.59       28.10      6.03 o 
   7   1  17        4.03        1.45      5.79 o 
   8   1  17        1.64        8.93      5.73 o 
 -17   2  17       14.95       24.61      6.70 o 
 -16   2  17       14.40       21.38      8.35 o 
 -15   2  17       73.35       78.39      7.38 o 
 -14   2  17        4.87        9.26      5.44 o 
 -13   2  17        6.03        6.31      5.38 o 
 -12   2  17       89.67      103.09      8.05 o 
 -11   2  17      283.12      285.17      7.78 o 
 -10   2  17        0.85       -1.05      3.27 o 
  -9   2  17       52.23       36.46      4.05 o 
  -8   2  17      344.03      361.23     13.27 o 
  -7   2  17      268.92      255.22      7.11 o 
  -6   2  17       42.16       34.09      4.04 o 
  -5   2  17      144.84      135.74      6.35 o 
  -4   2  17       64.16       63.25      7.76 o 
  -3   2  17      274.70      250.93      8.68 o 
  -2   2  17       21.17       22.49      3.04 o 
  -1   2  17       50.35       51.01      4.14 o 
   0   2  17      275.23      238.15      7.14 o 
   1   2  17       66.76       52.39      4.75 o 
   2   2  17        5.94       12.80      3.76 o 
   3   2  17        5.76        4.69      3.66 o 
   4   2  17        0.32        1.69      5.61 o 
   5   2  17        3.58       -1.63      4.81 o 
   6   2  17       24.52       32.07      5.95 o 
   7   2  17        7.03       11.19      7.75 o 
   8   2  17        0.06       -2.45      5.75 o 
 -17   3  17       69.69       93.24      8.45 o 
 -16   3  17        0.48        6.45     11.58 o 
 -15   3  17      123.26      128.57      9.40 o 
 -14   3  17       19.93       26.22      6.17 o 
 -13   3  17       28.10       30.12      4.98 o 
 -12   3  17        8.61        8.24      4.04 o 
 -11   3  17      542.59      557.41     10.04 o 
 -10   3  17      210.13      213.64      7.40 o 
  -9   3  17        0.29        2.44      3.26 o 
  -8   3  17        0.89        1.45      3.31 o 
  -7   3  17      371.93      346.98     11.17 o 
  -6   3  17      588.77      583.24      9.49 o 
  -5   3  17        5.33        1.39      3.26 o 
  -4   3  17       50.21       49.16      5.02 o 
  -3   3  17      331.86      346.18      9.62 o 
  -2   3  17      221.14      205.21      8.66 o 
  -1   3  17       62.48       64.58      6.00 o 
   0   3  17      196.14      181.45      7.12 o 
   1   3  17        1.45        2.72      3.35 o 
   2   3  17       11.19        7.59      3.69 o 
   3   3  17        1.23        3.17      3.65 o 
   4   3  17      257.13      254.40      8.33 o 
   5   3  17       65.16       62.64      6.78 o 
   6   3  17        5.80        5.45      5.66 o 
   7   3  17        3.63        4.86      7.26 o 
 -16   4  17       16.21       21.68      6.65 o 
 -15   4  17        0.40        2.75      5.78 o 
 -14   4  17      173.85      196.27      8.32 o 
 -13   4  17        0.72        1.00      4.46 o 
 -12   4  17       44.99       51.46      6.50 o 
 -11   4  17       17.22       24.22      4.62 o 
 -10   4  17      273.65      254.39      7.85 o 
  -9   4  17       51.73       61.54      4.85 o 
  -8   4  17      399.95      396.66      8.62 o 
  -7   4  17      239.51      244.63      7.37 o 
  -6   4  17       63.76       50.23      4.42 o 
  -5   4  17        7.30        5.15      3.29 o 
  -4   4  17        0.43       -2.40     11.52 o 
  -3   4  17       93.68       84.43     12.60 o 
  -2   4  17       89.48       99.35      7.27 o 
  -1   4  17        4.60        6.37      4.45 o 
   0   4  17       13.97       16.77      4.97 o 
   1   4  17       82.50       62.86      8.28 o 
   2   4  17        0.40        0.93      3.69 o 
   3   4  17        0.06       -1.08      3.51 o 
   4   4  17       17.76       15.83      4.23 o 
   5   4  17        0.34        3.60      4.02 o 
   6   4  17        1.05       -0.50      5.21 o 
   7   4  17        5.89        2.98     15.50 o 
 -16   5  17        0.03        3.26      4.96 o 
 -15   5  17        0.98       -4.14      4.55 o 
 -14   5  17       22.56       23.09      4.31 o 
 -13   5  17       14.27        8.39      3.76 o 
 -12   5  17       12.84       16.20      3.93 o 
 -11   5  17        4.22        6.02      3.64 o 
 -10   5  17        3.46       -0.72      3.37 o 
  -9   5  17       29.79       33.64      4.60 o 
  -8   5  17        1.48       -0.50      3.52 o 
  -7   5  17      158.99      163.69      6.83 o 
  -6   5  17        0.51       -0.40      3.38 o 
  -5   5  17      102.20       96.92      7.65 o 
  -4   5  17        0.39        2.47      4.22 o 
  -3   5  17      215.00      209.17      8.92 o 
  -2   5  17       29.31       20.67      8.21 o 
  -1   5  17       57.07       53.00      6.02 o 
   0   5  17       64.07       62.97      6.51 o 
   1   5  17        8.62        4.09      4.84 o 
   2   5  17       15.18       12.36      5.51 o 
   3   5  17        8.42        3.58      4.98 o 
   4   5  17        4.07        1.62      5.25 o 
   5   5  17       13.99       13.72      4.49 o 
   6   5  17        0.30       -0.30      4.22 o 
 -15   6  17       14.83       14.41      4.44 o 
 -14   6  17        5.05        2.14      3.92 o 
 -13   6  17       10.39       16.07      4.19 o 
 -12   6  17        0.10        0.41      3.53 o 
 -11   6  17       12.61        8.53      3.82 o 
 -10   6  17        1.34        3.07      3.52 o 
  -9   6  17      110.14      126.66      6.23 o 
  -8   6  17       19.46       22.30      3.83 o 
  -7   6  17        0.16        1.15      4.65 o 
  -6   6  17       82.41       86.00      7.25 o 
  -5   6  17      105.61      110.32      9.90 o 
  -4   6  17       27.47       34.24      5.67 o 
  -3   6  17        6.72        8.75      5.11 o 
  -2   6  17       50.35       54.61      9.30 o 
  -1   6  17      145.80      156.43     13.51 o 
   0   6  17       54.09       50.91      6.36 o 
   1   6  17       31.46       25.97      5.90 o 
   2   6  17       44.51       42.02      6.85 o 
   3   6  17       38.66       46.47      8.40 o 
   4   6  17        0.14       -2.36      6.98 o 
   5   6  17        8.58        4.50      5.77 o 
 -13   7  17       34.48       41.37      4.74 o 
 -12   7  17        8.12        8.67      3.95 o 
 -11   7  17       11.99        9.51      3.87 o 
 -10   7  17        0.61        1.44      3.57 o 
  -9   7  17        0.04       -3.52      3.52 o 
  -8   7  17       26.57       26.20      4.61 o 
  -7   7  17       63.69       72.96      5.72 o 
  -6   7  17      165.83      167.38     12.67 o 
  -5   7  17        0.52       -3.55      4.51 o 
  -4   7  17        1.86        2.55      4.84 o 
  -3   7  17       73.37       90.50      7.58 o 
  -2   7  17       55.53       58.55      6.83 o 
  -1   7  17        9.04        8.36      6.99 o 
   0   7  17       43.78       40.83      6.42 o 
   1   7  17        2.45        4.82      5.50 o 
   2   7  17        6.50        3.43      5.06 o 
   3   7  17       60.45       64.79      8.04 o 
   4   7  17       21.06       16.09      6.57 o 
 -12   8  17        6.02       12.35      9.35 o 
 -11   8  17        5.75        6.34      4.12 o 
 -10   8  17       30.70       25.90      5.08 o 
  -9   8  17       97.22       97.42      7.82 o 
  -8   8  17       54.32       59.73      5.59 o 
  -7   8  17       35.86       38.15      6.69 o 
  -6   8  17       24.09       25.02      5.82 o 
  -5   8  17       41.79       41.83      6.10 o 
  -4   8  17       59.31       56.29      6.93 o 
  -3   8  17       14.11       13.47      5.54 o 
  -2   8  17       15.85       16.37      5.60 o 
  -1   8  17        7.94        4.73      5.42 o 
   0   8  17       50.30       38.90      6.94 o 
   1   8  17        3.41       -2.41      9.10 o 
   2   8  17        1.98        4.96      5.88 o 
  -9   9  17        9.96       17.31      5.04 o 
  -8   9  17        0.49       -4.40      4.89 o 
  -7   9  17        0.00       -5.03      5.03 o 
  -6   9  17        0.85        0.46      5.45 o 
  -5   9  17        2.87        2.61      8.05 o 
  -4   9  17        1.38        4.34      5.47 o 
  -3   9  17        0.56        0.96      5.30 o 
  -2   9  17       11.16        4.18      7.41 o 
  -1   9  17        1.72       -2.55      6.62 o 
 -16   0  18        3.60        5.07      8.47 o 
 -14   0  18       83.01       68.80     10.58 o 
 -12   0  18      168.07      182.27     13.07 o 
 -10   0  18      598.20      574.54     17.40 o 
  -8   0  18      366.28      318.10     14.05 o 
  -6   0  18      386.26      345.27     14.30 o 
  -4   0  18       56.26       42.48      4.79 o 
  -2   0  18      466.97      361.79      9.53 o 
   0   0  18       18.76       33.47      6.31 o 
   2   0  18        4.60        9.50      6.57 o 
   4   0  18       96.61      116.15     12.06 o 
   6   0  18        4.81        8.27      7.55 o 
 -17   1  18       16.48       19.29      6.59 o 
 -16   1  18      100.47      110.16      8.70 o 
 -15   1  18       30.38       33.78      6.26 o 
 -14   1  18       66.23       74.78      7.59 o 
 -13   1  18        0.65       -3.28      4.96 o 
 -12   1  18      120.43      120.87      8.60 o 
 -11   1  18       64.47       83.01      6.74 o 
 -10   1  18       63.57       63.29      6.15 o 
  -9   1  18      483.92      481.77     11.81 o 
  -8   1  18       89.48       88.72      5.76 o 
  -7   1  18      106.26      104.83      5.84 o 
  -6   1  18       92.30       87.57      5.70 o 
  -5   1  18       72.28       60.79      6.21 o 
  -4   1  18      310.80      287.52      7.42 o 
  -3   1  18        8.45        7.25      2.80 o 
  -2   1  18       16.71       13.55      2.92 o 
  -1   1  18        5.40        0.64      2.67 o 
   0   1  18      360.86      337.86      8.07 o 
   1   1  18        0.06        3.06      3.34 o 
   2   1  18       10.67       13.94      4.79 o 
   3   1  18       18.12       19.73      5.23 o 
   4   1  18        2.60       -1.58      4.55 o 
   5   1  18       18.27       26.20      5.82 o 
   6   1  18        9.18       12.10      6.31 o 
   7   1  18        6.15       12.47      5.73 o 
 -17   2  18        0.73       -4.45      5.86 o 
 -16   2  18       11.02       10.74      6.48 o 
 -15   2  18        1.57        0.40      5.88 o 
 -14   2  18       17.16       18.92      7.86 o 
 -13   2  18        7.23        6.97      5.43 o 
 -12   2  18       33.74       36.29      5.92 o 
 -11   2  18        5.11        5.52      5.09 o 
 -10   2  18        2.13       -0.47      3.31 o 
  -9   2  18        3.53       -1.00      3.20 o 
  -8   2  18       14.73       17.24      3.61 o 
  -7   2  18      598.50      528.76      9.04 o 
  -6   2  18       48.30       38.97      3.97 o 
  -5   2  18       21.21       22.90      3.70 o 
  -4   2  18       45.55       52.56      4.39 o 
  -3   2  18      177.55      142.20      6.23 o 
  -2   2  18        5.28       11.14      4.59 o 
  -1   2  18       20.80       16.53      3.55 o 
   0   2  18       28.14       23.36      3.80 o 
   1   2  18        0.00       -1.82      3.20 o 
   2   2  18       10.26       15.20      3.84 o 
   3   2  18       36.15       30.00      5.57 o 
   4   2  18        2.72        3.43      4.99 o 
   5   2  18       22.13       19.46      5.72 o 
   6   2  18        0.01        0.98      5.17 o 
   7   2  18        0.63       -1.03      5.62 o 
 -16   3  18        5.93        3.34      5.84 o 
 -15   3  18       18.50       23.40      6.29 o 
 -14   3  18      126.32      138.55      9.36 o 
 -13   3  18      120.05       98.31      8.21 o 
 -12   3  18        6.86        6.91      4.10 o 
 -11   3  18       52.12       50.73      4.78 o 
 -10   3  18      239.02      238.39      7.46 o 
  -9   3  18       82.66       75.01      6.18 o 
  -8   3  18       50.14       37.68      4.04 o 
  -7   3  18      104.84      114.17      5.98 o 
  -6   3  18      240.25      228.22      8.96 o 
  -5   3  18       47.21       37.79      4.10 o 
  -4   3  18       73.15       69.07      7.21 o 
  -3   3  18      231.81      204.69      8.67 o 
  -2   3  18       38.66       30.40      4.96 o 
  -1   3  18        0.17        0.60      4.44 o 
   0   3  18       21.31       34.89      5.44 o 
   1   3  18       33.10       25.18      5.81 o 
   2   3  18       42.74       38.95      4.63 o 
   3   3  18       80.31       77.82      7.38 o 
   4   3  18       44.74       46.60      5.05 o 
   5   3  18        0.31       -3.61      4.77 o 
   6   3  18        2.25       -1.07      5.05 o 
 -16   4  18       13.78       13.17      6.23 o 
 -15   4  18       73.85       66.88      7.54 o 
 -14   4  18        0.47       -0.68      4.87 o 
 -13   4  18      232.04      241.35      8.47 o 
 -12   4  18        1.35        3.14      4.15 o 
 -11   4  18       43.08       38.82      4.69 o 
 -10   4  18       37.76       36.71      4.61 o 
  -9   4  18       23.40       16.90      3.93 o 
  -8   4  18        0.44       -1.33      3.42 o 
  -7   4  18       20.84       23.88      4.35 o 
  -6   4  18       21.23       23.28      3.83 o 
  -5   4  18       16.46       13.79      3.71 o 
  -4   4  18        9.15       -0.26      4.39 o 
  -3   4  18        5.21        4.60      4.23 o 
  -2   4  18      151.95      162.03      8.37 o 
  -1   4  18       11.90       20.82      4.99 o 
   0   4  18      145.54      144.40     12.75 o 
   1   4  18       39.53       35.11      5.87 o 
   2   4  18       48.83       50.05      6.41 o 
   3   4  18        0.49       -2.86      3.50 o 
   4   4  18       57.62       59.07      5.50 o 
   5   4  18       14.84       12.41      4.52 o 
   6   4  18       16.75        8.73      6.78 o 
 -15   5  18       10.34       15.72      5.14 o 
 -14   5  18        1.38        0.40      4.51 o 
 -13   5  18        1.23       -4.16      4.16 o 
 -12   5  18       14.43       19.14      4.67 o 
 -11   5  18        1.25       -1.71      4.48 o 
 -10   5  18       16.30       15.12      4.14 o 
  -9   5  18        7.95        9.61      3.88 o 
  -8   5  18        1.75        0.81      3.48 o 
  -7   5  18       26.22       21.19      4.02 o 
  -6   5  18       82.40       76.51      9.62 o 
  -5   5  18       11.73        8.88      4.71 o 
  -4   5  18       51.92       58.27     16.39 o 
  -3   5  18       16.94       19.53      5.05 o 
  -2   5  18        5.06        8.16      4.92 o 
  -1   5  18        0.89       -4.68      4.79 o 
   0   5  18       86.10      104.54      8.41 o 
   1   5  18        3.91        2.06      5.30 o 
   2   5  18        2.76        4.09      5.30 o 
   3   5  18        0.02       -5.59      5.59 o 
   4   5  18       84.81       88.36      7.76 o 
   5   5  18        2.73        3.33      5.75 o 
 -14   6  18       14.10       10.77      4.35 o 
 -13   6  18        9.43        8.46      4.11 o 
 -12   6  18       25.38       30.27      4.41 o 
 -11   6  18        5.35        6.84      3.83 o 
 -10   6  18        6.03        5.27      3.71 o 
  -9   6  18       22.44       26.81      5.23 o 
  -8   6  18       18.83       16.74      4.27 o 
  -7   6  18      168.53      180.37     17.26 o 
  -6   6  18      118.80      116.48      8.00 o 
  -5   6  18        2.20        2.17      4.68 o 
  -4   6  18       46.98       41.74      6.07 o 
  -3   6  18       40.04       46.03      6.53 o 
  -2   6  18       98.05      106.28      8.42 o 
  -1   6  18       40.28       40.79     10.09 o 
   0   6  18       55.79       53.47      6.84 o 
   1   6  18        0.11        2.13      4.95 o 
   2   6  18       16.70       12.97      6.05 o 
   3   6  18        0.88        6.21      7.57 o 
   4   6  18       36.78       45.49      7.42 o 
 -13   7  18        0.60        2.24      3.99 o 
 -12   7  18        3.07        4.16      4.04 o 
 -11   7  18       10.27        9.23      4.01 o 
 -10   7  18        4.96        2.72      3.80 o 
  -9   7  18       19.20       19.38      4.66 o 
  -8   7  18       16.69       22.90      4.75 o 
  -7   7  18        8.37       14.86      5.42 o 
  -6   7  18       13.75        7.94      5.02 o 
  -5   7  18       29.62       19.91      5.91 o 
  -4   7  18       77.88       82.05      7.64 o 
  -3   7  18       43.51       54.77     15.98 o 
  -2   7  18        3.11        2.20      5.05 o 
  -1   7  18        0.12       -4.56      4.88 o 
   0   7  18       74.55       67.50     14.58 o 
   1   7  18       50.80       58.01      7.38 o 
   2   7  18        1.55        5.23      6.03 o 
 -10   8  18       16.38       16.91      4.90 o 
  -9   8  18        0.07        0.07      4.37 o 
  -8   8  18        3.17       -1.21      4.99 o 
  -7   8  18       27.34       31.00      6.18 o 
  -6   8  18       10.29        3.30      4.96 o 
  -5   8  18        0.33       -2.27      4.77 o 
  -4   8  18        0.03       -3.18      5.00 o 
  -3   8  18       10.71        1.83      5.18 o 
  -2   8  18        9.38        8.19      5.90 o 
  -1   8  18       12.93       18.86      6.41 o 
   0   8  18        1.90       -2.77      5.25 o 
  -6   9  18       17.48       18.69      6.30 o 
  -5   9  18       14.92       11.45      5.75 o 
  -4   9  18        0.93        2.49      5.56 o 
 -17   0  19        2.16        1.48      8.15 o 
 -15   0  19       49.25       64.67     10.58 o 
 -13   0  19       40.71       56.03      9.74 o 
 -11   0  19       17.32       19.39      7.36 o 
  -9   0  19     1415.48     1265.35     24.98 o 
  -7   0  19       27.49       17.94      6.47 o 
  -5   0  19      163.93      136.38     10.53 o 
  -3   0  19        4.71        0.65      3.80 o 
  -1   0  19       13.98        7.41      4.22 o 
   1   0  19       81.02       76.63      8.74 o 
   3   0  19       26.71       22.25      7.38 o 
   5   0  19        4.33       12.77      7.83 o 
 -17   1  19        5.16        8.03      6.72 o 
 -16   1  19        4.72        8.64      6.15 o 
 -15   1  19        2.79        2.57      5.67 o 
 -14   1  19        7.22        6.72      5.64 o 
 -13   1  19        4.82        0.05      5.04 o 
 -12   1  19       20.32       18.63      5.60 o 
 -11   1  19      343.52      365.13     12.40 o 
 -10   1  19        4.27        3.68      5.17 o 
  -9   1  19      135.92      135.16      8.35 o 
  -8   1  19       29.32       34.51      5.72 o 
  -7   1  19      197.07      167.76      6.56 o 
  -6   1  19        1.53        0.39      3.19 o 
  -5   1  19        0.39       -2.32      3.05 o 
  -4   1  19        1.07        4.26      3.21 o 
  -3   1  19      193.73      179.26      6.81 o 
  -2   1  19       17.43       11.48      3.02 o 
  -1   1  19       53.35       60.89      4.62 o 
   0   1  19        5.27        7.69      3.47 o 
   1   1  19        1.85       -0.22      4.24 o 
   2   1  19       17.64       16.26      4.76 o 
   3   1  19       19.89       16.82      5.12 o 
   4   1  19        0.02       -4.46      4.52 o 
   5   1  19        1.78        2.30      5.15 o 
   6   1  19        8.76       10.26      5.59 o 
 -16   2  19        3.95        3.90      6.10 o 
 -15   2  19        0.58        4.30      5.79 o 
 -14   2  19        1.78        2.14      5.50 o 
 -13   2  19        9.74        5.54      5.56 o 
 -12   2  19        7.98        7.63      5.59 o 
 -11   2  19        2.64       -1.38      5.01 o 
 -10   2  19       46.26       41.42      5.70 o 
  -9   2  19      149.03      132.63      6.22 o 
  -8   2  19       74.73       82.39      5.55 o 
  -7   2  19       20.19       14.45      3.42 o 
  -6   2  19       27.13       27.03      6.03 o 
  -5   2  19       11.98        7.49      3.44 o 
  -4   2  19        5.95        4.82      3.39 o 
  -3   2  19        1.99        2.09      3.32 o 
  -2   2  19       79.72       74.90      6.07 o 
  -1   2  19       19.71       34.28      5.28 o 
   0   2  19       19.45       18.51      3.79 o 
   1   2  19        1.24        2.71      3.93 o 
   2   2  19       42.00       42.23      4.70 o 
   3   2  19        6.44       11.72      5.19 o 
   4   2  19        0.74       -0.46      4.95 o 
   5   2  19       34.16       31.63      7.11 o 
   6   2  19        4.14       14.88      5.94 o 
 -16   3  19        0.22       -1.26      5.94 o 
 -15   3  19        1.21        0.81      5.65 o 
 -14   3  19        1.08        2.31      5.66 o 
 -13   3  19      140.87      151.67      9.33 o 
 -12   3  19        6.23        7.99      5.74 o 
 -11   3  19        4.66        7.82      4.21 o 
 -10   3  19        0.19       -3.16      3.42 o 
  -9   3  19      148.47      143.95      6.50 o 
  -8   3  19       35.50       25.82      3.86 o 
  -7   3  19        2.30       -1.23      3.27 o 
  -6   3  19       10.44        8.93      3.45 o 
  -5   3  19        4.15        4.93      3.46 o 
  -4   3  19        0.18        2.15      6.34 o 
  -3   3  19       31.61       36.96      5.50 o 
  -2   3  19        1.18        2.63      4.21 o 
  -1   3  19        3.22       -2.97      7.62 o 
   0   3  19       20.43       18.63      4.85 o 
   1   3  19       42.97       44.69      5.81 o 
   2   3  19       69.41       66.22      5.26 o 
   3   3  19       22.99       25.10      4.52 o 
   4   3  19        0.03       -4.22      4.81 o 
   5   3  19       35.63       33.30      7.38 o 
 -15   4  19       14.66       22.38      6.40 o 
 -14   4  19       28.39       20.47      5.95 o 
 -13   4  19       51.84       57.60      5.60 o 
 -12   4  19        0.04       -3.92      3.92 o 
 -11   4  19       19.65       30.64      4.57 o 
 -10   4  19       22.07       26.03      4.41 o 
  -9   4  19      177.36      191.07     10.05 o 
  -8   4  19        1.41        0.55      3.59 o 
  -7   4  19        5.66        3.90      3.47 o 
  -6   4  19        1.23       -0.51      3.40 o 
  -5   4  19      349.19      342.42     10.42 o 
  -4   4  19       46.57       39.54      7.03 o 
  -3   4  19       71.81       56.74      8.85 o 
  -2   4  19       21.49       25.20      5.23 o 
  -1   4  19       52.55       42.44      6.53 o 
   0   4  19        3.54        2.16      4.59 o 
   1   4  19       10.63        9.76      5.09 o 
   2   4  19        9.51        6.04      5.22 o 
   3   4  19        4.47        4.63      5.05 o 
   4   4  19        0.10        0.58      5.21 o 
 -14   5  19       11.11        0.74      4.52 o 
 -13   5  19       42.05       48.52      5.58 o 
 -12   5  19        0.14       -4.40      7.00 o 
 -11   5  19       10.09        6.13      4.20 o 
 -10   5  19       23.38       21.22      4.34 o 
  -9   5  19       83.65       86.95      6.00 o 
  -8   5  19        0.90        1.95      3.71 o 
  -7   5  19      208.10      214.68      9.02 o 
  -6   5  19        0.60        2.57      4.66 o 
  -5   5  19        7.38        6.39      4.86 o 
  -4   5  19       28.20       26.89      5.52 o 
  -3   5  19       95.39       84.38      7.08 o 
  -2   5  19        6.61        5.33      4.83 o 
  -1   5  19        5.49       12.62      5.16 o 
   0   5  19        2.95        0.05      5.04 o 
   1   5  19       11.76        5.98      5.33 o 
   2   5  19        9.98        5.59      5.42 o 
   3   5  19       27.76       34.42      6.61 o 
   4   5  19        1.81       -1.26      5.57 o 
 -13   6  19        3.94        2.94      4.69 o 
 -12   6  19       24.01       24.25      5.14 o 
 -11   6  19       36.89       33.06      5.22 o 
 -10   6  19       96.74      118.37      7.21 o 
  -9   6  19       77.08       71.52      6.07 o 
  -8   6  19        8.83        3.72      4.91 o 
  -7   6  19       14.05       21.12      5.72 o 
  -6   6  19       11.22        4.66      4.82 o 
  -5   6  19       61.71       54.86      7.12 o 
  -4   6  19        2.12        6.29      4.84 o 
  -3   6  19       43.47       59.37      6.93 o 
  -2   6  19        0.89        3.66      5.27 o 
  -1   6  19        0.14        1.17      5.02 o 
   0   6  19       47.15       58.42      7.03 o 
   1   6  19      179.34      221.40     10.93 o 
   2   6  19       10.94       19.69      6.23 o 
 -12   7  19        3.99        2.91      4.86 o 
 -11   7  19        0.12       -0.39      3.85 o 
 -10   7  19        7.57        7.28      5.62 o 
  -9   7  19        0.42       -2.20      4.85 o 
  -8   7  19      103.81      125.35      8.85 o 
  -7   7  19       16.85       14.88      5.77 o 
  -6   7  19       26.73       29.35      5.88 o 
  -5   7  19        4.79        0.33      5.00 o 
  -4   7  19        1.58        1.39      4.98 o 
  -3   7  19       24.11       14.44      7.90 o 
  -2   7  19       63.90       58.23      7.20 o 
  -1   7  19        0.18        0.54      5.33 o 
   0   7  19       12.34       11.58      5.91 o 
   1   7  19        1.07        0.28      5.47 o 
  -9   8  19        0.04       -3.42      5.56 o 
  -8   8  19        2.58        7.24      5.77 o 
  -7   8  19       20.43       21.74      6.11 o 
  -6   8  19       51.33       44.60      6.79 o 
  -5   8  19       15.73       10.84      5.84 o 
  -4   8  19       24.25       31.94      6.77 o 
  -3   8  19       26.75       24.87      6.27 o 
  -2   8  19        1.37       -2.16      5.68 o 
 -16   0  20        5.74       13.21      8.86 o 
 -14   0  20       14.30       15.43      8.54 o 
 -12   0  20       82.90       99.24     11.00 o 
 -10   0  20       77.95       90.53     11.17 o 
  -8   0  20       15.40       10.43      6.57 o 
  -6   0  20       13.66       15.36      6.64 o 
  -4   0  20       67.43       60.85      8.37 o 
  -2   0  20       76.78       79.30      6.33 o 
   0   0  20        0.06       -3.05      5.96 o 
   2   0  20       20.44       15.99      6.82 o 
   4   0  20       22.32       19.61      8.07 o 
 -16   1  20        6.28        2.85      6.31 o 
 -15   1  20        8.68        5.35      8.42 o 
 -14   1  20       14.74       19.15      6.04 o 
 -13   1  20        5.47        8.31      5.82 o 
 -12   1  20        0.99       -1.82      5.10 o 
 -11   1  20        3.15        4.66      5.32 o 
 -10   1  20        9.38       13.57      5.56 o 
  -9   1  20       98.29       85.42      7.18 o 
  -8   1  20       30.27       24.45      5.07 o 
  -7   1  20        6.66        6.35      4.39 o 
  -6   1  20      108.07      103.84      7.57 o 
  -5   1  20       34.23       30.43      4.06 o 
  -4   1  20      108.12      108.96      6.22 o 
  -3   1  20        4.07       -0.32      3.34 o 
  -2   1  20       29.82       31.75      5.22 o 
  -1   1  20       26.07       15.13      3.75 o 
   0   1  20        0.31        0.23      3.35 o 
   1   1  20       15.79       14.73      7.38 o 
   2   1  20        0.41        1.72      4.54 o 
   3   1  20        0.00       -4.52      4.52 o 
   4   1  20        9.32       14.49      5.65 o 
   5   1  20       16.09       22.36      6.12 o 
 -16   2  20       13.30       19.87      6.44 o 
 -15   2  20        1.06        4.49      5.77 o 
 -14   2  20        0.73       -5.51      5.51 o 
 -13   2  20        5.35        3.11      6.19 o 
 -12   2  20       18.53       10.21      5.67 o 
 -11   2  20       80.82       79.08      7.12 o 
 -10   2  20        2.95       -3.00      4.71 o 
  -9   2  20       47.16       43.97      5.84 o 
  -8   2  20       15.41       22.29      3.88 o 
  -7   2  20        4.15        1.05      3.36 o 
  -6   2  20       27.10       26.94      3.90 o 
  -5   2  20       53.92       49.25      4.41 o 
  -4   2  20       15.46       24.14      3.91 o 
  -3   2  20        6.11        7.11      4.53 o 
  -2   2  20       24.93       19.83      4.81 o 
  -1   2  20        2.53       -2.72      5.40 o 
   0   2  20       10.40        6.01      4.74 o 
   1   2  20        1.41       -1.46      3.54 o 
   2   2  20       18.12       18.29      5.18 o 
   3   2  20        5.37        9.27      5.41 o 
   4   2  20       16.42       19.52      5.95 o 
 -15   3  20       43.91       53.97     10.35 o 
 -14   3  20        2.11        0.59      5.60 o 
 -13   3  20        7.25       11.80      5.76 o 
 -12   3  20        5.13        4.44      5.05 o 
 -11   3  20      148.48      162.32     15.16 o 
 -10   3  20        7.23        3.62      3.82 o 
  -9   3  20       61.67       53.40      4.60 o 
  -8   3  20        0.00       -3.27      3.27 o 
  -7   3  20       22.04       11.86      3.68 o 
  -6   3  20        2.87        0.23      3.32 o 
  -5   3  20       26.05       19.27      5.06 o 
  -4   3  20       97.16       87.29      6.87 o 
  -3   3  20       26.60       31.28      5.46 o 
  -2   3  20        4.23        7.26      4.79 o 
  -1   3  20       86.98       79.70      6.72 o 
   0   3  20       51.35       41.84      7.27 o 
   1   3  20        8.71        5.97      6.82 o 
   2   3  20       33.81       30.71      6.11 o 
   3   3  20        0.48       -3.84      7.63 o 
   4   3  20       13.23       22.06      8.87 o 
 -15   4  20        1.73        6.55      8.39 o 
 -14   4  20        4.36        8.97      6.19 o 
 -13   4  20        0.12       -1.65      5.03 o 
 -12   4  20       68.23       65.58      5.46 o 
 -11   4  20       17.29       12.83      4.17 o 
 -10   4  20       32.66       30.33      4.36 o 
  -9   4  20        8.76        6.24      3.81 o 
  -8   4  20       34.66       30.02      4.25 o 
  -7   4  20        0.56        5.80      3.68 o 
  -6   4  20      113.01      114.03      7.88 o 
  -5   4  20        9.83        3.94      4.47 o 
  -4   4  20        0.33        1.98      4.65 o 
  -3   4  20        0.78        0.19      4.74 o 
  -2   4  20      108.26      105.96      8.00 o 
  -1   4  20        2.21        9.03      4.96 o 
   0   4  20        0.02        4.82      4.89 o 
   1   4  20        7.92       11.33      5.53 o 
   2   4  20       17.81       10.92      5.76 o 
   3   4  20        5.35       -0.16      5.07 o 
 -14   5  20       11.93       19.81      5.18 o 
 -13   5  20       25.77       33.99      5.24 o 
 -12   5  20       24.97       24.05      5.05 o 
 -11   5  20        4.28        0.47      4.28 o 
 -10   5  20       63.71       66.52      5.53 o 
  -9   5  20        8.80        7.23      4.03 o 
  -8   5  20        7.35        5.59      3.87 o 
  -7   5  20       10.03        4.21     13.78 o 
  -6   5  20        1.07        2.43      4.73 o 
  -5   5  20        9.39        6.10      6.14 o 
  -4   5  20       14.94       19.03      5.31 o 
  -3   5  20       15.49       11.33      5.25 o 
  -2   5  20        6.52        3.40      7.57 o 
  -1   5  20        0.17        4.14      4.97 o 
   0   5  20       97.86      112.15      8.58 o 
   1   5  20       15.44       21.39      6.40 o 
   2   5  20       24.03       27.90      6.38 o 
 -12   6  20       54.92       72.96      6.37 o 
 -11   6  20        2.60       -1.08      4.51 o 
 -10   6  20        0.46       -0.18      4.14 o 
  -9   6  20        1.54        3.05      8.72 o 
  -8   6  20       49.46       50.90      9.30 o 
  -7   6  20       43.55       43.15      5.93 o 
  -6   6  20       79.27       91.67      8.01 o 
  -5   6  20        4.70       -1.99      4.75 o 
  -4   6  20       20.52       21.21      5.99 o 
  -3   6  20       56.08       61.93      6.65 o 
  -2   6  20      235.04      282.19     14.09 o 
  -1   6  20        5.93        4.68      5.29 o 
   0   6  20        0.35        4.11      9.98 o 
   1   6  20        0.00       -3.05      5.58 o 
 -10   7  20       23.34       27.97      7.60 o 
  -9   7  20       74.58       76.79      7.73 o 
  -8   7  20       11.79        9.34      5.87 o 
  -7   7  20       32.20       34.36      6.14 o 
  -6   7  20       72.50       61.98      7.11 o 
  -5   7  20       33.90       35.11      8.37 o 
  -4   7  20        4.68        1.75      5.31 o 
  -3   7  20       51.96       59.21      7.08 o 
  -2   7  20       10.95        8.11      5.84 o 
  -1   7  20       83.30       85.93      8.31 o 
 -15   0  21       38.49       43.41     10.63 o 
 -13   0  21       52.52       42.60      9.77 o 
 -11   0  21       76.90       90.04     10.58 o 
  -9   0  21        7.89       16.86      7.28 o 
  -7   0  21       22.62       26.21      7.14 o 
  -5   0  21       14.08       11.37      6.42 o 
  -3   0  21       25.44       17.18      7.01 o 
  -1   0  21        0.80       -4.43      5.46 o 
   1   0  21      109.06       95.80     11.79 o 
   3   0  21        1.09        4.18      7.23 o 
 -15   1  21        1.40        2.12      5.92 o 
 -14   1  21        3.01        5.20      5.99 o 
 -13   1  21       21.99       19.84      5.84 o 
 -12   1  21       22.91       15.96      5.73 o 
 -11   1  21       38.34       45.56      6.28 o 
 -10   1  21       44.16       47.20      6.23 o 
  -9   1  21      161.61      154.94      8.81 o 
  -8   1  21        0.57       -2.40      4.43 o 
  -7   1  21        0.48       -1.94      4.19 o 
  -6   1  21       61.73       71.71      6.32 o 
  -5   1  21       13.01       22.96      4.95 o 
  -4   1  21       12.94        3.83      3.51 o 
  -3   1  21       10.98        0.33      4.38 o 
  -2   1  21       25.45       30.94      5.25 o 
  -1   1  21       43.96       62.25      6.27 o 
   0   1  21        1.47        1.87      4.46 o 
   1   1  21        0.14        0.09      5.66 o 
   2   1  21        5.70        5.21      4.79 o 
   3   1  21       56.16       77.80      7.14 o 
 -15   2  21        3.59        8.10      6.52 o 
 -14   2  21       12.11       11.09      5.88 o 
 -13   2  21       24.25       25.15      5.83 o 
 -12   2  21       27.19       29.51      6.32 o 
 -11   2  21        3.00        8.60      5.40 o 
 -10   2  21        9.41       11.98      5.17 o 
  -9   2  21       17.36       16.03      4.91 o 
  -8   2  21        0.02       -0.23      4.62 o 
  -7   2  21       36.60       41.62      4.43 o 
  -6   2  21        0.00       -0.91      3.42 o 
  -5   2  21        9.29       12.10      4.45 o 
  -4   2  21        2.23        1.47      4.32 o 
  -3   2  21       91.32       93.66      7.12 o 
  -2   2  21        1.23        0.20      4.55 o 
  -1   2  21        2.01        3.67      6.05 o 
   0   2  21       16.36       18.84      5.03 o 
   1   2  21       38.70       41.54      8.71 o 
   2   2  21        4.64        7.27      5.30 o 
   3   2  21        8.69       10.02      5.36 o 
 -14   3  21       13.14       15.65      6.09 o 
 -13   3  21        0.49        3.97      5.40 o 
 -12   3  21        8.58        2.58      7.39 o 
 -11   3  21       12.38       14.67      5.40 o 
 -10   3  21        3.54        7.43      4.85 o 
  -9   3  21       10.96       10.33      3.82 o 
  -8   3  21        4.87        4.08      3.62 o 
  -7   3  21       36.96       34.96      4.44 o 
  -6   3  21       31.03       27.65      4.15 o 
  -5   3  21        8.87        8.38      4.66 o 
  -4   3  21       15.96       11.61      4.74 o 
  -3   3  21        0.27       -2.21      4.42 o 
  -2   3  21        0.19        1.17      4.62 o 
  -1   3  21       11.38        5.87      8.12 o 
   0   3  21       26.74       33.70      7.27 o 
   1   3  21        0.12       -2.26      4.77 o 
   2   3  21       11.64       23.84      8.61 o 
   3   3  21        0.38       -3.05      8.49 o 
 -14   4  21       14.71       23.39      6.50 o 
 -13   4  21       28.43       44.50      6.75 o 
 -12   4  21        4.63        6.86      5.26 o 
 -11   4  21       18.04       14.28      5.84 o 
 -10   4  21        2.26       -0.28      3.99 o 
  -9   4  21       66.64       50.23      4.74 o 
  -8   4  21        9.33       11.70      3.98 o 
  -7   4  21        7.81        6.48      4.52 o 
  -6   4  21        2.14        2.11      4.57 o 
  -5   4  21       47.00       35.33      5.57 o 
  -4   4  21        2.77       -2.96      4.50 o 
  -3   4  21        9.41        4.80      4.61 o 
  -2   4  21        5.29       13.93      7.99 o 
  -1   4  21        1.81        1.86      4.86 o 
   0   4  21        2.91        3.80      7.14 o 
   1   4  21        0.12       -0.08      4.92 o 
   2   4  21        4.57       12.18      6.19 o 
 -13   5  21       31.77       35.62      6.95 o 
 -12   5  21        6.84        0.51      4.29 o 
 -11   5  21       15.05       11.11      4.34 o 
 -10   5  21        6.10        7.02      4.21 o 
  -9   5  21        3.13        5.25      3.99 o 
  -8   5  21       13.79        8.26      4.95 o 
  -7   5  21        9.02       16.45      5.22 o 
  -6   5  21        5.58        4.31      4.69 o 
  -5   5  21       12.29        9.14      5.00 o 
  -4   5  21       13.23       11.85      5.31 o 
  -3   5  21      116.03      144.60      9.11 o 
  -2   5  21        2.33        2.03      5.25 o 
  -1   5  21        0.52       -2.24      4.75 o 
   0   5  21       22.36       29.41      6.34 o 
   1   5  21        0.97       -2.79      5.70 o 
 -11   6  21       19.72       16.76      4.90 o 
 -10   6  21        2.27        7.69      5.46 o 
  -9   6  21       99.25      103.10      8.76 o 
  -8   6  21       28.21       24.67      8.37 o 
  -7   6  21        0.08        0.16      4.84 o 
  -6   6  21        5.16        3.08      5.18 o 
  -5   6  21      169.15      183.70      9.39 o 
  -4   6  21       21.91       17.95      5.62 o 
  -3   6  21       19.20       23.98      6.42 o 
  -2   6  21        1.49        0.21      5.08 o 
  -1   6  21       85.18       81.73      8.27 o 
  -8   7  21        5.01       11.37      7.63 o 
  -7   7  21        0.01        8.15      7.62 o 
  -6   7  21       40.54       36.03      6.42 o 
  -5   7  21        0.81        1.33      5.17 o 
  -4   7  21       41.52       43.01      7.01 o 
 -14   0  22        1.64       13.76      8.47 o 
 -12   0  22       21.71       40.73      9.10 o 
 -10   0  22      318.97      358.90     16.24 o 
  -8   0  22      115.80      120.26     11.96 o 
  -6   0  22      123.77       96.44     10.88 o 
  -4   0  22        0.55       -0.20      6.40 o 
   0   0  22       25.31       30.14      7.97 o 
   2   0  22       11.82       10.11      7.73 o 
 -14   1  22       13.37       12.00      6.43 o 
 -13   1  22        0.61        0.84      5.53 o 
 -12   1  22        2.73        1.53      5.39 o 
 -11   1  22       11.74        8.92      5.39 o 
 -10   1  22       12.35       13.15      5.31 o 
  -9   1  22       12.51       20.44      5.48 o 
  -8   1  22      115.33      138.47      8.32 o 
  -7   1  22        5.16        6.59      4.70 o 
  -6   1  22        0.67       -0.67      4.32 o 
  -5   1  22        0.21       -0.78      4.20 o 
  -4   1  22       30.24       45.57      8.44 o 
  -3   1  22        2.89       15.31      5.06 o 
  -2   1  22       24.94       33.47      5.63 o 
  -1   1  22        0.13       12.99      6.91 o 
   0   1  22       21.62       32.26      8.37 o 
   1   1  22       20.63       22.26      5.33 o 
   2   1  22       76.89      100.69      8.60 o 
 -14   2  22        5.04       14.44      6.38 o 
 -13   2  22        4.33        2.06      5.45 o 
 -12   2  22        5.24       14.46      5.72 o 
 -11   2  22       14.65       15.21      6.37 o 
 -10   2  22        9.26        6.16      4.88 o 
  -9   2  22        0.01       -1.41      4.74 o 
  -8   2  22        6.41        6.93      4.85 o 
  -7   2  22       57.43       61.85      6.40 o 
  -6   2  22       62.97       79.75      6.58 o 
  -5   2  22        5.90        5.23      4.59 o 
  -4   2  22       15.24       17.27      5.14 o 
  -3   2  22       26.82       22.08      5.14 o 
  -2   2  22        7.36        7.32      4.76 o 
  -1   2  22       48.75       65.04      6.64 o 
   0   2  22       29.63       32.53      8.83 o 
   1   2  22       10.53       12.60      8.10 o 
   2   2  22        6.74       12.11      8.74 o 
 -13   3  22        5.80       -3.30      5.35 o 
 -12   3  22        2.94        6.37      5.32 o 
 -11   3  22        0.82        2.60      5.13 o 
 -10   3  22        5.44       -0.21      7.06 o 
  -9   3  22       62.13       64.24      6.83 o 
  -8   3  22        5.97       -0.43      4.88 o 
  -7   3  22       66.95       68.37      5.32 o 
  -6   3  22        0.81        2.07      6.23 o 
  -5   3  22        1.57       -1.25      4.63 o 
  -4   3  22       24.53       16.60      5.13 o 
  -3   3  22       39.46       35.96      5.89 o 
  -2   3  22       11.84       16.87      5.27 o 
  -1   3  22        8.16       -1.24      4.92 o 
   0   3  22        3.72        2.85      5.06 o 
   1   3  22        7.35       11.25      8.74 o 
 -13   4  22        0.08        7.70      5.91 o 
 -12   4  22       49.35       57.97      7.06 o 
 -11   4  22        1.29        6.35      5.23 o 
 -10   4  22        3.79        3.47      4.94 o 
  -9   4  22        8.49        5.95      4.08 o 
  -8   4  22       20.93       14.90      5.04 o 
  -7   4  22       28.62       26.91      5.74 o 
  -6   4  22       28.16       30.41      7.44 o 
  -5   4  22       20.31       24.88      5.51 o 
  -4   4  22        5.91        7.68      4.98 o 
  -3   4  22       12.91        6.11      4.96 o 
  -2   4  22       28.44       29.63      6.18 o 
  -1   4  22       27.67       23.31      5.75 o 
   0   4  22        2.70        6.65      5.45 o 
 -11   5  22        1.22        2.17      4.27 o 
 -10   5  22       10.98       13.08      4.54 o 
  -9   5  22        1.70        5.35      5.17 o 
  -8   5  22       28.06       27.75      5.72 o 
  -7   5  22        7.93        5.25      5.12 o 
  -6   5  22       76.33      103.15      8.33 o 
  -5   5  22       19.88       28.82      6.08 o 
  -4   5  22       74.17       85.94      8.61 o 
  -3   5  22        8.38        5.50      5.31 o 
  -2   5  22        4.67        0.20      5.32 o 
  -1   5  22       29.75       30.26      6.71 o 
  -9   6  22        2.56        4.68      8.42 o 
  -8   6  22       82.96      105.72      8.51 o 
  -7   6  22       22.87       27.84      6.94 o 
  -6   6  22       29.92       34.35      6.48 o 
  -5   6  22       11.31        3.15      5.25 o 
  -4   6  22       95.58      109.40      8.94 o 
 -13   0  23       29.02       42.30     10.16 o 
 -11   0  23       18.44       11.39      7.48 o 
  -9   0  23       20.85       25.59      8.02 o 
  -7   0  23       46.33       54.85      8.76 o 
  -5   0  23       16.60       21.01      7.31 o 
 -13   1  23        9.24       12.18      6.16 o 
 -12   1  23        5.95        8.06      5.51 o 
 -11   1  23        7.16       15.75      5.46 o 
 -10   1  23       24.37       29.04      5.70 o 
  -9   1  23        7.90        0.96      4.45 o 
  -8   1  23       56.85       56.00      6.40 o 
  -7   1  23        0.96        9.53      4.79 o 
  -6   1  23        0.05        1.01      4.51 o 
  -5   1  23       57.76       59.38      6.35 o 
  -4   1  23        6.74        1.16      6.82 o 
  -3   1  23        5.17        3.59      6.77 o 
  -2   1  23        3.75        5.71      7.14 o 
  -1   1  23       90.97      112.75     12.33 o 
   0   1  23        8.99        3.42      7.16 o 
 -13   2  23       16.74       22.44      6.47 o 
 -12   2  23        0.66        2.81      5.25 o 
 -11   2  23       12.28       11.80      5.41 o 
 -10   2  23       17.16       15.68      5.33 o 
  -9   2  23      103.22      104.66      8.26 o 
  -8   2  23       13.66       12.04      4.92 o 
  -7   2  23       15.91       21.52      5.14 o 
  -6   2  23        0.05        3.86      6.82 o 
  -5   2  23       14.40       10.75      6.74 o 
  -4   2  23       54.49       65.69      6.57 o 
  -3   2  23       37.29       34.42      5.73 o 
  -2   2  23       47.21       40.09      6.07 o 
  -1   2  23        0.11        8.39      7.85 o 
   0   2  23        6.74       15.80      8.54 o 
 -12   3  23        4.37        5.66      5.77 o 
 -11   3  23       24.63       25.93      6.12 o 
 -10   3  23       13.75       11.02      5.63 o 
  -9   3  23        2.33        1.53      5.05 o 
  -8   3  23       10.22       12.59      5.26 o 
  -7   3  23       59.71       51.11      9.70 o 
  -6   3  23        0.01       -4.55      4.55 o 
  -5   3  23        0.15        0.84      4.87 o 
  -4   3  23        0.38       -4.44      4.44 o 
  -3   3  23        4.30       -3.47      4.61 o 
  -2   3  23        0.52       -2.86      5.08 o 
  -1   3  23        6.44        8.27      5.43 o 
 -11   4  23        4.13        3.59      5.59 o 
 -10   4  23        5.38       10.45      5.24 o 
  -9   4  23        7.41       11.64      7.92 o 
  -8   4  23       14.03       13.47      5.30 o 
  -7   4  23        0.31       -2.27      4.75 o 
  -6   4  23       36.44       38.68      8.35 o 
  -5   4  23        2.23        1.05      4.84 o 
  -4   4  23        0.59       -4.52      4.52 o 
  -3   4  23       18.95       31.16      6.23 o 
  -2   4  23        2.32        1.52      5.61 o 
  -9   5  23        6.49       -2.61      7.83 o 
  -8   5  23       10.27       10.69      6.25 o 
  -7   5  23       25.79       25.38      6.12 o 
  -6   5  23       16.11       23.23      5.74 o 
  -5   5  23       33.19       41.82      6.35 o 
  -4   5  23        1.53       12.11      8.29 o 
 -12   0  24        8.22       23.89      9.25 o 
 -10   0  24       14.55       11.84      7.48 o 
  -8   0  24      289.09      276.25     15.33 o 
  -6   0  24       19.29       29.80      7.87 o 
 -12   1  24       22.66       22.77      6.28 o 
 -11   1  24        0.17       -1.64      5.21 o 
 -10   1  24       26.24       41.15      6.46 o 
  -9   1  24       23.99       26.02      6.06 o 
  -8   1  24        2.84        0.75      4.83 o 
  -7   1  24        4.00        0.82      4.62 o 
  -6   1  24       19.35       24.44      5.39 o 
  -5   1  24        1.87        2.68      6.91 o 
  -4   1  24       52.45       56.70      9.30 o 
 -11   2  24        2.57        8.44      5.40 o 
 -10   2  24       39.26       42.46      6.12 o 
  -9   2  24        7.12        2.03      5.06 o 
  -8   2  24        0.63       -1.90      4.57 o 
  -7   2  24       57.65       80.37     10.51 o 
  -6   2  24        6.06        5.22      7.26 o 
  -5   2  24       67.66       84.50     10.80 o 
  -4   2  24        2.13        4.87      6.69 o 
  -3   2  24       14.89       12.20      5.39 o 
  -2   2  24        9.37        8.93      6.96 o 
 -10   3  24        9.31       11.46      6.00 o 
  -9   3  24        0.26       -4.02      4.65 o 
  -8   3  24        8.32       17.72      7.90 o 
  -7   3  24       17.84       19.86      8.49 o 
  -6   3  24        0.11       -2.02      6.91 o 
  -5   3  24        3.19        0.90      5.08 o 
  -4   3  24        0.94       -0.78      4.92 o 
  -7   4  24        5.11        2.34      8.05 o 
  -9   0  25       81.01      121.02     12.99 o 
  -7   0  25       97.06      129.61     12.87 o 
  -9   1  25        2.21        0.83      4.84 o 
  -8   1  25       11.24       14.83      5.44 o 
  -7   1  25      116.26      139.57      9.01 o 
  -6   1  25        6.05       13.76      7.63 o 
  -5   1  25       14.51        7.19      7.33 o 
                                                 
